# Supplementary material for: Deciphering key genomic regions controlling flag leaf size in wheat via integration of meta-QTL and in silico transcriptome assessment
Source: BMC Genomics. 2023 Jan 19;24:33. doi: 10.1186/s12864-023-09119-5 (PMC9854125; doi:10.1186/s12864-023-09119-5)
Supplement: Supplementary file 1 — Additional file 1: Table S1. Description of 64 MQTLs identified for flag leaf size. Table S2. The GWAS analysis on flag leaf related traits used in this study. Table S3. The details of 97 rice known genes. Table S4. The 41 wheat homolog genes of 35 rice known genes located in MQTL. Table S5. The information of 2221 genes identified in 64 MQTL regions. Table S6. Summary of 134 putative candidate genes exhibiting significant expression (TPM > 2) within MQTLs. [file 12864_2023_9119_MOESM1_ESM.xlsx]

## Sheet: Table S1
Table S1 Description of 64 MQTLs identified for flag leaf size										Liu et al., 2020		Yang et al., 2021		Miao et al., 2022
No.a	MQTL ID	Position(cM)b	CI (cM)c	Genetic interval	Flanking markers	Initial QTLs	Traitsd	Physical interval	Physical distance(Mb)	Previously detected MQTL	Associated traits	Previously detected MQTL	Associated traits	Previously detected MQTL	Associated traits
1	MQTL-1A.1	15.06	0.16	14.98-15.14	IACX7695-BS00067420_51	9	FLL(4),FLW(1),FLA(4)	301888314-480746129	178.86
2	MQTL-1A.2	19.84	0.07	19.81-19.88	Xcdo92b-Xgpw2259	3	FLL(1),FLA(2)	267151302-294146322	27
3	MQTL-1A.3	20.76	0.06	20.73-20.79	wsnp_Ex_rep_c103087_88124573-BS00033262_51	2	FLW(1),FLA(1)	369692297-483084512	113.39	MQTL-1A.1 (481691085–483033425)	SN; GY; HI
4	MQTL-1A.4	21.13	0.12	21.07-21.19	Tdurum_contig55009_1153-wPt-667634	2	FLL(1),FLA(1)	370081003-457299250	87.22
5	MQTL-1D.1	38.69	0.14	38.62-38.76	Xgwm0820-Xbcd1261	5	FLL(1),FLW(2),FLA(2)	364081988-477236433	113.15
6	MQTL-1D.2	39.08	0.1	39.03-39.13	P34/M47-3-Xksug2	2	FLW(2)	303286059-416635483	113.34
7	MQTL-1D.3	47.02	1.15	46.45-47.60	Xgwm0337-Xgwm155	4	FLL(1),FLW(3)	28663500-38922757	10.26	MQTL-1D.1 (27540526–27576726)	TGW; TGW; GN
8	MQTL-2A.1	34.4	0.06	34.37-34.43	Xgpw2125-Xcfa2201	2	FLW(1),FLA(1)	31025604-40589528	9.56					MQTL-2A.2 (30866076-62315257)	TGW
9	MQTL-2A.2	36.64	0.21	36.54-36.75	BobWhite_c45029_145-wsnp_Ex_c15325_23565935	2	FLL(1),FLA(1)	67712263-78329436	10.62			MQTL-2A.1 (59380000-71580000)	GW, GFR, GN, GY, DTM
10	MQTL-2A.3	37.75	0.35	37.58-37.93	Tdurum_contig47258_1039-wsnp_Ex_c15325_23565794	2	FLL(1),FLA(1)	59553716-78326762	18.77
11	MQTL-2A.4	39.36	0.35	39.19-39.54	wPt-6245-Xwmc177	2	FLW(1),FLA(1)	11016785-33697439	22.68			MQTL-2A.3 (27970000-30450000)	GW, GY, GN
12	MQTL-2A.5	43.01	0.41	42.81-43.22	Xgwm0339-Xcdo1376	2	FLL(1),FLW(1)	112742680-122146435	9.4
13	MQTL-2A.6	44.08	0.06	44.05-44.11	Xgwm445-BS00080752_51	2	FLW(1),FLA(1)	682619041-718351650	35.73					MQTL-2A.5 (709712323-765710294)	TGW
14	MQTL-2A.7	67.85	4.61	65.55-70.16	Tdurum_contig86183_177-RFL_Contig5277_1283	2	FLL(1),FLA(1)	745047781-771234867	26.19					MQTL-2A.6 (672526565-758287054)	TGW
15	MQTL-2B.1	67.95	0.58	67.66-68.24	IAAV1502-BobWhite_c5756_532	5	FLL(1),FLW(2),FLA(2)	769937976-794489218	24.55
16	MQTL-2B.2	71.47	0.16	71.39-71.55	RAC875_rep_c108797_110-AX-110530754	3	FLL(1),FLW(2)	442793649-581789619	139	MQTL-2B.3 (263220312–453816238)	TGW; GN; GN
17	MQTL-2B.3	76	0.12	75.94-76.06	AX-109893424-Xgpw4103	4	FLL(2),FLW(1),FLA(1)	598652625-694075244	95.42
18	MQTL-2B.4	80.96	0.12	80.90-81.02	AX-94596953-AX-89769839	3	FLL(1),FLW(1),FLA(1)	632921191-636481655	3.56
19	MQTL-2B.5	93.06	2.4	91.86-94.26	AX-111761871-AX-110445877	7	FLL(3),FLW(2),FLA(2)	663106802-676116863	13.01
20	MQTL-2B.6	95.7	0.25	95.58-95.83	AX-109521163-AX-108812852	2	FLL(1),FLA(1)	676172474-677808160	1.64	MQTL-2B.6 (657791845–710281768)	GY; TGW
21	MQTL-2B.7	98.46	1.99	97.47-99.46	AX-109376187-AX-111554457	2	FLW(2)	678102067-687609275	9.51
22	MQTL-2B.8	103.44	0.3	103.29-103.59	AX-108839131-AX-110994902	2	FLL(1),FLW(1)	693069555-694997337	1.93	MQTL-2B.5 (683043641–779229586)	GY; GY
23	MQTL-3B.1	78.26	0.5	78.01-78.51	Xgpw1201b-P78/M87.2	4	FLL(2),FLW(1),FLA(1)	122061664-153112268	31.05
24	MQTL-3B.2	88.19	0.08	88.15-88.23	Xwmc679-Kukri_c3243_1016	2	FLL(1),FLW(1)	742242129-765136543	22.89			MQTL-3B.6 (750460000-763270000)	GY, GN, SL, GW, TN, SLN, HI, BY
25	MQTL-3B.3	88.72	0.04	88.70-88.74	Xbcd1555-BS00085434_51	2	FLL(1),FLA(1)	689711299-750382494	60.67					MQTL-3B.3 (730286103-736712583)	TGW
26	MQTL-3B.4	89.09	0.1	89.04-89.14	RAC875_c5427_447-RAC875_c24504_119	2	FLL(1),FLW(1)	750141842-760139108	10
27	MQTL-3B.5	83.03	0.42	82.82-83.24	Excalibur_c82500_491-Xbarc229.2	7	FLL(4),FLW(2),FLA(1)	732824415-738985172	6.16
28	MQTL-4A.1	28.79	0.1	28.74-28.84	Ra_c30013_483-BS00022418_51	9	FLL(5),FLA(4)	519154637-617091168	97.94					MQTL-4A.2 (592546581-595986207)	TGW
29	MQTL-4A.2	33.44	0.07	33.41-33.48	Xcfd30-wPt-3449	3	FLL(1),FLW(1),FLA(1)	182281699-299218768	116.94
30	MQTL-4A.3	49.18	2.58	47.89-50.47	RAC875_c11237_357-Kukri_c3866_718	2	FLL(1),FLW(1)	739069438-743953299	4.88
31	MQTL-4B.1	42.4	0.5	42.15-42.65	Excalibur_c19547_128-BobWhite_c12593_361	14	FLL(2),FLW(5),FLA(7)	621314948-646128290	24.81
32	MQTL-4B.2	43.7	0.13	43.64-43.77	RAC875_c75075_313-Xgwm165	2	FLL(1),FLW(1)	311291363-508975312	197.68			MQTL-4B.5 (414710000-457880000)	GW, GY, TN, GN, SL, SLN, DTH
33	MQTL-4B.3	47.74	0.5	47.49-47.99	Kukri_c28022_54-Ku_c9134_782	4	FLW(3),FLA(1)	636778316-673098240	36.32			MQTL-4B.6 (660690000-667890000)	SL, GW, GN
34	MQTL-4B.4	49.16	0.39	48.97-49.36	Tdurum_contig47552_957-Ra_c5508_706	5	FLL(3),FLW(1),FLA(1)	532607680-636769639	104.16
35	MQTL-4B.5	68.85	18.05	59.83-77.88	wsnp_Ex_c10347_16946522-Xbarc1096	2	FLL(2)	12880706-105138073	92.26			MQTL-4B.4 (34580000-52990000)	GW, TN, GN
36	MQTL-4D.1	70.47	11.31	64.82-76.13	wsnp_BE444858D_Ta_1_1-Xgwm608	7	FLW(3),FLA(4)	134100093-245547157	111.45	MQTL-4D.3 (121181572–348798389)	HI; SN; GY
37	MQTL-4D.2	82.03	2.15	80.96-83.11	Xgpw4132-Xgwm192	2	FLW(2)	399215381-412715212	13.5
38	MQTL-5A.1	67.66	0.28	67.52-67.80	BS00063095_51-BobWhite_c14291_666	2	FLW(1),FLA(1)	472907739-548598224	75.69
39	MQTL-5A.2	68.69	0.42	68.48-68.90	BS00066916_51-BobWhite_c14291_666	2	FLW(2)	465982671-548578597	82.6			MQTL-5A.2 (488260000-502610000)	GW, GY, FD, GN, TN, GFR
40	MQTL-5A.3	75.15	3.66	73.32-76.98	wsnp_Ex_c18107_26909127-Xgdm109	2	FLL(1),FLW(1)	644132169-663836794	19.7
41	MQTL-5A.4	78.58	0.9	78.13-79.03	BS00096688_51-RAC875_c99519_227	9	FLL(3),FLW(2),FLA(4)	476396520-490304545	13.91	MQTL-5A.5 (445287898–504759564)	GY; GN
42	MQTL-5A.5	79.25	5.43	76.54-81.97	BS00063818_51-wsnp_Ex_c23795_33033150	7	FLL(2),FLW(3),FLA(2)	473247936-679601574	206.35			MQTL-5A.4 (651410000-659220000)	GW, TN, GY, SL, SLN
43	MQTL-5A.6	84.96	1.58	84.17-85.75	Xgwm6b-Xcfd39	2	FLW(1),FLA(2)	601318111-661145161	59.83	MQTL-5A.1 (617352363–625177133)	GY; GN
44	MQTL-5A.7	95.65	2.68	94.31-96.99	BS00026916_51-wsnp_Ex_c1481_2831499	4	FLL(3),FLA(1)	613583546-653858031	40.27
45	MQTL-5B.1	124.68	6.5	121.43-127.93	AX-110094230-BobWhite_c41609_107	5	FLL(1),FLW(2),FLA(2)	580098394-643443665	63.35					MQTL-5B.5 (498886408-601419385)	TGW
46	MQTL-5B.2	136.23	0.26	136.10-136.36	wsnp_Ex_c49423_54028488-wPt-8931	2	FLL(1),FLW(1)	572354648-621772248	49.42					MQTL-5B.4 (418808253-652477863)	TGW
47	MQTL-5B.3	145.22	0.02	145.21-145.23	Xwmc430-Ex_c8501_1020	7	FLL(3),FLW(2),FLA(2)	670524595-690225662	19.7					MQTL-5B.3 (510885167-653433467)	TGW
48	MQTL-6A.1	51.16	0.28	51.02-51.30	wPt-4589-Xpsp3071	3	FLL(1),FLW(1),FLA(1)	290711964-447088672	156.38
49	MQTL-6B.1	105.34	1.77	104.46-106.23	CAP11_c7959_386-BS00110711_51	2	FLL(1),FLA(1)	15128913-18593983	3.47			MQTL-6B.1 (10060000-24890000)	GY, GN, GW, SL, DTH
50	MQTL-6B.2	114.44	1.2	113.84-115.04	wsnp_BE404947B_Ta_2_12-Excalibur_c5999_383	3	FLL(1),FLW(1),FLA(1)	32329902-52353990	20.02					MQTL-6B.3 (49420085-115700997)	TGW
51	MQTL-6B.3	119.97	5.97	116.99-122.96	Xpsr141g-Xwmc105	4	FLW(1),FLA(3)	214020393-342903687	128.88
52	MQTL-6B.4	131.26	3.2	129.66-132.86	P36/M50-2-Xgwm282	2	FLL(1),FLW(1)	506030031-523131698	17.1
53	MQTL-6B.5	149.65	0.85	149.23-150.08	Xgwm570-BS00034554_51	2	FLL(2)	653201217-688308172	35.11					MQTL-6B.5 (603797787-713122921)	TGW
54	MQTL-6B.6	153.97	0.11	153.92-154.03	RAC875_c8254_795-Excalibur_c5082_178	2	FLL(2)	717862165-719732713	1.87
55	MQTL-7A.1	46.48	2.57	45.20-47.77	wPt-3648-Kukri_c76470_79	2	FLL(1).FLA(1)	17439123-19954822	2.52			MQTL-7A.1 (5200000-21800000)	BY, GN, GY, SL, SLN, HI
56	MQTL-7A.2	50.26	1.27	49.63-50.90	BS00106739_51-Excalibur_c14189_156	2	FLW(1),FLA(1)	34720236-47442161	12.72
57	MQTL-7A.3	54.11	0.67	53.78-54.45	wPt-5232-XksuG12b	3	FLL(2),FLA(1)	111937108-181407722	69.47			MQTL-7A.5 (108820000-616550000)	GN, GW, GY, TN, DTH
58	MQTL-7A.4	59.36	0.4	59.16-59.56	CAP7_c7296_88-Excalibur_c1791_819	3	FLL(1),FLW(1),FLA(1)	642736342-692128040	49.39					MQTL-7A.4 (670767383-680341517)	TGW
59	MQTL-7A.5	64.54	0.42	64.33-64.75	Xwmc116-Kukri_c78515_441	5	FLL(2),FLW(1),FLA(2)	694930915-701309255	6.38					MQTL-7A.5 (699296744-700705500)	TGW
60	MQTL-7B.1	114.47	0.8	114.07-114.87	Xwmc405-Xwmc179.3	6	FLL(2),FLW(1),FLA(3)	641665225-746397037	104.73					MQTL-7B.1 (637640202-719825356)	TGW
61	MQTL-7B.2	146.54	7.59	142.75-150.34	BS00021952_51-Xgpw2297	4	FLL(2),FLA(2)	42019541-63375452	21.36
62	MQTL-7D.1	113.06	3.41	111.36-114.77	Tdurum_contig59690_2020-BobWhite_c20558_374	5	FLL(2),FLW(2),FLA(1)	2325834-5198029	2.87
63	MQTL-7D.2	130.86	6.9	127.41-134.31	Xwmc797-wsnp_Ex_c12102_19361467	5	FLL(1),FLW(4)	367410344-557873691	190.46			MQTL-7D.3 (527580000-615210000)	GW, DTM, TN
64	MQTL-7D.3	139.17	1.6	138.37-139.97	Xbarc154-Xgpw2160	4	FLL(1),FLW(2),FLA(1)	62936730-85809356	22.87	MQTL-7D.3 (59091469–63444566)	GY; TGW
a The number of the MQTLs
b The position of MQTL on consensus map
c The confidence interval (95%) of MQTL on consensus map
d FLL,flag leaf length; FLW,flag leaf width; FLA, flag leaf area
Bold MQTL represent the core MQTL regions

## Sheet: Table S2
Table S2 The GWAS analysis on flag leaf related traits used in this study
ID	Source of genotype	Panel size	Marker type/number	Modela	Number of MTAb	Trait	Environment	References
1	Pakistani and foreign bread wheat accessions	96	SNP/33210	CMLM	422	6 yield-related traits	Pakistani	Ahmed et al.,2021
2	Pakistani and foreign bread wheat accessions	96	SNP/32141	CMLM	320	8 yield-related traits	Pakistani	Ahmed et al.,2022
3	six durum parents crossed with 11 different Ae. tauschii accessions	123	SNP/35648	MLMM	194	8 grain yield and yield-related traits	Turkey	Bhatta et al.,2018
4	Chinese varieties	197	SNP/630517	LMM	434	5 flag leaf‑related traits	Zhengzhou,Shangqiu,Zhumadian,China	Chen et al.,2021
5	CIMMYT, ESWYT, SAWYT,HTWYT,Spring wheat	287	DArT/1863	GLM	565	26 agronomic and yield traits	Greeley, CO, USA and Melkassa, Ethiopia	Edae et al.,2014
6	488 cultivars, 43 regional test lines 12 additional non-Chinese parental lines	543	SNP/11140	CMLM	270	25 phenotypic traits	Bao Ding,Cang Zhou,XingTai,China	Gao et al.,2021
7	Indian wheat cultivars	230	SSR/250	MLMM,MTMM	213	14 agronomic traits	Indian	Jaiswal et al.,2016
8	144 accessions from China, and 22 accessions from five other countries	166	SNP/326570	MLM	120	12 agronomic and yield traits	Anyang,Suixi, Shijiazhuang,China	Li et al.,2019
9	wheat germplasm accessions	319	SNP/22905	MLM	80	4 agronomic and yield traits	Wuhan,China	Muhammad et al.,2021
10	durum wheat entries	493	SNP/6538	MLM	90	17 agronomic and yield traits	Ji Nan,China	Wang et al.,2019
11	wheat cultivars from Huanghuai valley of China	163	SNP/20689	MLM	495	4 flag leaf-related traits	Zhumadian,Yuanyang,Zhengzhou,China	Yan et al.,2020
a CMLM,compressed linear mixed model; MLMM,multi locus mixed model; LMM, linear mixed model; GLM,general linear model; MLM, mixed linear model; MTMM,multi-trait mixed model;
b The number of marker-trait association (MTA) detected in previous GWAS studies
References：
Ahmed H G M, Iqbal M N, Iqbal M A, Zeng Y, Ullah A, Iqbal M, Raza H, Yar M M, Sarwar N, Imran M, Hussain S. Genome-wide association mapping for stomata and yield indices in bread wheat under water limited conditions. Agronomy. 2021;11(8): 1646.
Ahmed H G M, Naeem M, Zeng Y, Rashid M A R, Ullah A, Saeed A, Qadeer A. Genome-wide association mapping for high temperature tolerance in wheat through 90k SNP array using physiological and yield traits. PLoS ONE. 2022;17(1): e0262569.
Bhatta M, Morgounov A, Belamkar V, Baenziger P S. Genome-wide association study reveals novel genomic regions for grain yield and yield-related traits in drought-stressed synthetic hexaploid wheat. Int J Mol Sci. 2018;19(10): 3011.
Chen S, Liu F, Wu W, Jiang Y, Zhan K. A SNP-based GWAS and functional haplotype-based GWAS of flag leaf-related traits and their influence on the yield of bread wheat (Triticum aestivum L.). Theor Appl Genet. 2021;134(12): 3895-3909.
Edae E A, Byrne P F, Haley S D, Lopes M S, Reynolds M P. Genome-wide association mapping of yield and yield components of spring wheat under contrasting moisture regimes. Theor Appl Genet. 2014;127(4): 791-807.
Gao L, Meng C, Yi T, Xu K, Cao H, Zhang S, Yang X, Zhao Y. Genome-wide association study reveals the genetic basis of yield- and quality-related traits in wheat. BMC Plant Biol. 2021;21(1): 144.
Jaiswal V, Gahlaut V, Meher P K, Mir R R, Jaiswal J P, Rao A R, Balyan H S, Gupta P K. Genome wide single locus single trait, multi-locus and multi-trait association mapping for some important agronomic traits in common wheat (Triticum aestivum L.). PLoS ONE. 2016;11(7): e0159343.
Li F, Wen W, Liu J, Zhang Y, Cao S, He Z, Rasheed A, Jin H, Zhang C, Yan J, Zhang P, Wan Y, Xia X. Genetic architecture of grain yield in bread wheat based on genome-wide association studies. BMC Plant Biol. 2019;19(1): 168.
Muhammad A, Li J, Hu W, Yu J, Khan S U, Khan M H U, Xie G, Wang J, Wang L. Uncovering genomic regions controlling plant architectural traits in hexaploid wheat using different GWAS models. Sci Rep. 2021;11(1): 6767.
Wang S, Xu S, Chao S, Sun Q, Liu S, Xia G. A genome-wide association study of highly heritable agronomic traits in durum wheat. Front Plant Sci. 2019;10: 919.
Yan X, Zhao L, Ren Y, Zhang N, Dong Z, Chen F. Identification of genetic loci and a candidate gene related to flag leaf traits in common wheat by genome-wide association study and linkage mapping. Mol Breed. 2020; 40(6): 1-15.

## Sheet: Table S3
Table S3 The details of 97 rice known genes
No.	GENE_ID	Gene Name	Gene Description
1	Os05g0333200	D1; RGA1; D89	G protein alpha subunit; heterotrimeric G protein α subunit; Gα subunit; daikoku dwarf; dwarf-1; dwarf 89
2	Os05g0154700	SRS3; OsKinesin-13A; sar1	small and round seed 3; Microtubule Depolymerase
3	Os10g0403000	PLA1	plastochron-1
4	Os04g0615000	NAL1; qFLW4; LSCHL4; NAL5	Narrow leaf1;trypsin-like serine/cysteine protease
5	Os12g0601400	OsIAA3	rice Aux/IAA gene
6	Os03g0223400	OsGSr; OsGS1;2; OsGLN1;2; λGS8	glutamine synthetase
7	Os01g0907900	PLA2; LHD2	plastochron 2; leafy-head2
8	Os02g0580300	OsGF14e; 14-3-3; GID2	G-box factor 14-3-3 homologs; GA-insensitive dwarf 2; F-box subunit of the SCF E3 complex
9	Os03g0760800	OsGASR1	GA-stimulated transcript-related gene; Oryza sativa Gibberellic Acid Stimulated Rice 1
10	Os10g0467800	OsCesA7	brittle culm;cellulose synthase catalytic subunit 7
11	Os09g0422500	OsCesA9; Bc6; BC88	cellulose synthase catalytic subunit genes 9; brittle culm
12	Os03g0162000	OsCOW1; NAL7	YUCCA gene; narrow leaf 7; Constitutively wilted 1; flavin-containing monooxygenase
13	Os05g0586200	OsJar1; OsGH3.5; OsGH3-5	JA-amino acid synthetase; rice JASMONATE RESISTANT 1
14	Os01g0683100	DGL1	dwarf and gladius leaf 1
15	Os02g0776900	OsGRF1; rhd1	Growth Regulating Factor
16	Os01g0222001	Osa-miR319b	microRNA319
17	Os09g0395300	SLL1; AH2	SHALLOT-LIKE1; leaf rolling; SHAQKYF class MYB family transcription factor; abnormal hull 2
18	Os03g0645900	OsNCED3	9-cis-epoxycarotenoid dioxygenase
19	Os05g0578900	NL1	GATA type transcription factor;NECK LEAF 1
20	Os03g0121800	OsDCL1	RNaseIII enzyme Dicer-like 1
21	Os12g0555600	OsCSLD4; NRL1; ND1; sle1; DNL1; OsCD1	cellulose synthase-like D4 gene; narrow and rolled leaf 1; dwarf and narrowed leaf 1; curled leaf and dwarf mutant
22	Os05g0118700	GLR1; OsWOX3B; NUDA; GL-1; dep; LSY1	WUSCHEL-like homeobox gene; Glabrous Rice 1; depilous; leaf lateral symmetry 1
23	Os03g0640800	OSHB4; OsHOX32	Class III homeodomain Leu zipper (HD-Zip III) gene
24	Os08g0323800	OsCCC1	cation–chloride cotransporter gene
25	Os01g0764800	OsGH3-2; OsGH3.2	indole-3-acetic acid-amido synthetase gene
26	Os02g0644000	OsVPE3	vacuolar processing enzyme
27	Os03g0140400	OsCYP96B4; OsDSS1; sd37; bsh1	Cytochrome P450; semi-dwarf; brittle sheath1
28	Os03g0157300	OsMCA1; PAD	Ca2+-permeable mechanosensitive channel; plant architecture determinant
29	Os09g0459200	SG1	SHORT GRAIN1
30	Os08g0474100	SGL1	SG1-LIKE PROTEIN1
31	Os06g0720900	OsFD2; OsbZIP55	bZIP transcription factor
32	Os07g0497100	CHR729; CRL6; NAAL1	Chromodomain Helicase/ATPase DNA-Binding Protein; Snf2 family protein; crown rootless6; narrow albino leaf 1
33	Os05g0195101	OsTZF1	tandem zinc finger protein
34	Os02g0170300	OsMADS29	MADS-box gene
35	Os06g0285200	OsNF-YB9; OsHAP3D	nuclear transcription factor Y subunit B; HAP3 subunit of heme activator protein (HAP) complex; CCAAT-box-binding transcription factor
36	Os03g0237250	LPA1; OsIDD14	Loose Plant Architecture1;INDETERMINATE DOMAIN Protein
37	Os11g0102100	NAL2; OsWOX3A	narrow leaf2;WUSCHEL-related homeobox 3A
38	Os12g0101600	NAL3; OsWOX3A	narrow leaf2;WUSCHEL-related homeobox 3A
39	Os03g0411500	NAL9; VYL; ClpP	Virescent-Yellow Leaf; plastidic caseinolytic protease; ATP-dependent Clp protease proteolytic subunit gene
40	Os09g0363900	ONI3; Mini1	long-chain fatty acid ω-alcohol dehydrogenase
41	Os01g0169800	FIB; OsTAR2; OsTAA1	tryptophan aminotransferase;fish bone gene
42	Os01g0866400	MOC2; FBP1	monoculm 2;cytosolic fructose-1,6-bisphosphatase 1
43	Os04g0612000	OsKS2; OsKSL2	ent-beyerene synthase; ent-kaurene synthase-like 2
44	Os06g0685700	OsARF18; OsARF10	auxin response factor
45	Os06g0702600	OsARF19; OsARF7a	auxin response factor
46	Os04g0664400	OsARF11; OsMP; OsARF5	auxin response factor
47	Os05g0556800	OsPUP7	purine permease
48	Os02g0707200	OsDOF11; OsDof-7; OsDof9	Dof Transcription Factor; DNA binding with one finger 11
49	Os08g0422600	SAD1; RPA34.5	RNA polymerase I subunit A34.5; super apical dormant
50	Os03g0308200	SRL2; AVB; NRL2	semi-rolled leaf2; ABNORMAL VASCULAR BUNDLES; narrow and rolled leaf 2
51	Os01g0909100	HDT702	histone deacetylase
52	Os10g0555700	OsEXPB2	β-expansin gene
53	Os11g0168200	RPL3B; RML1	ribosome large subunit protein 3B; rice minute-like1
54	Os09g0241100	DRW1	dwarf-related wd40 protein 1
55	Os10g0324900	OsLHP1	heterochronic gene; putative PRC1 subunit LIKE HETEROCHROMATIN PROTEIN 1; squamosa promoter binding protein-like
56	Os07g0603300	GL7; GW7	Grain Length on Chromosome 7; LONGIFOLIA protein; grain width
57	Os02g0195600	ZFP185	A20/AN1-type zinc finger protein
58	Os01g0104600	OsDET1	De-Etiolated 1 Homolog of Arabidopsis
59	Os03g0837300	OsNaPRT1; LTS1	nicotinate phosphoribosyltransferase gene; leaf tip senescence 1
60	Os01g0226700	OFP1	Ovate Family Protein 1
61	Os01g0208600	TUT1; ES1; OsSCAR1; es1-1	TUTOU1; Suppressor of cAMP Receptor-Like Protein; early senescence1
62	Os03g0254400	OspPLAIIIα	Patatin-related phospholipase A
63	Os02g0236200	OsGSK3	GSK3/SHAGGY-Like kinase
64	Os03g0602300	brd1; _x0011__x0012__x0013__x0014__x0015__x0002__x0016__x0011__x0012__x0013__x0014__x0015__x0002__x0016_OsDWARF; OsBR6ox	BR-deficient dwarf1; cytochrome P450; BR C-6 oxidase gene
65	Os09g0546100	OsSAUR45	small auxin-up RNA
66	Os08g0323700	OsCCC1	cation-chloride cotransporter gene
67	Os01g0270100	OcXII	cysteine proteinase inhibitor; phytocystatin
68	Os01g0248900	OsEXPA8	root-specific α-expansin gene
69	Os06g0598800	WSL1	Wax Crystal-Sparse Leaf1; β–ketoacyl CoA synthase
70	Os03g0733600	OsMKB3; OsGIF1	Growth Regulating Factor-Interacting Factor; GRF-INTERACTING FACTOR 3; transcription coactivitor; MAKIBA3
71	Os02g0829000	OsmiR396f	MicroRNA
72	Os08g0475500	OsCEP6.1	C-TERMINALLY ENCODED PEPTIDE gene
73	Os07g0164100	HDA704	histone deacetylase
74	Os04g0674500	OsmiR396d; MIR396e	MicroRNA
75	Os01g0659400	Osa-miR319a	MicroRNA319
76	Os12g0428600	OsUPL2; LARGE2	HECT-domain E3 ubiquitin ligase
77	Os01g0625900	OsOFP2	Ovate Family Protein 2
78	Os02g0782800	DES4	Decreased Spikelets 4; tetratricopeptide domain-containing protein
79	Os07g0164000	WAF1	wavy leaf1
80	Os07g0593000	ZFP207; OsZFP7	TFIIIA-type zinc finger protein gene
81	Os01g0889400	OsCrll3; OsIG1; OsAS2	LBD-like gene
82	Os12g0125000	OsMYB60	R2R3 MYB transcription factor
83	Os12g0106200	OsLBD12-1	LATERAL ORGAN BOUNDARIES DOMAIN (LBD) protein
84	Os10g0577800	OsSRO1a; TWI1	similar to RCD1 gene; TWISTED-LEAF1
85	Os12g0124900	TL	TWISTED LEAF; long noncoding RNA
86	Os02g0762400	OsKRP1	Cyclin-Dependent Kinase Inhibitor
87	Os04g0536300	OsYABBY5; OsYAB3; TOB1	YABBY gene
88	Os12g0268000	OsSL; ELL1	Sekiguchi Lesion Gene;Cytochrome P450 Monooxygenase; early lesion leaf 1
89	Os03g0449200	shl4; SHO2	shootless-4
90	Os04g0509300	SHO1; OsDCL4	shoot organization1; endoribonuclease Dicer homolog 4
91	Os06g0597400	OsPNH1	rice PINHEAD/ZWILLE gene
92	Os10g0480200	OSHB2	Class III Homeodomain Leucine Zipper Gene
93	Os08g0174700	OsSERK1; OsBAK1; OsBISERK1	SERK-family receptor-like protein kinase; BRI1-ASSOCIATED RECEPTOR KINASE;benzothiadiazole induced somatic embryogenesis receptor kinase
94	Os01g0711600	OsRTH1	Reversion-To-ethylene Sensitivity1
95	Os04g0649400	OsWOX4	WUSCHEL-RELATED HOMEOBOX4
96	Os03g0175800	BG1	Big Grain1
97	Os01g0614900	OsATG7	Autophagy-related gene

## Sheet: Table S4
Table S4 The 41 wheat homolog genes of 35 rice known genes located in MQTL
No.	Gene Name	GENE_ID	MQTL	MQTL physical interval	Wheat homolog gene	Physical position
1	NAL1; qFLW4; LSCHL4; NAL5	Os04g0615000	MQTL-2B.3	598652625-694075244	TraesCS2B02G440000	631800792-631804582(-)
2	OsGSr; OsGS1;2; OsGLN1;2; λGS8	Os03g0223400	MQTL-4B.2	311291363-508975312	TraesCS4B02G240900	499898695-499901767(+)
			MQTL-4D.2	399215381-412715212	TraesCS4D02G240700	403145655-403148815(+)
3	GID2	Os02g0580300	MQTL-2B.2	442793649-581789619	TraesCS2B02G344600	491180649-491184008(+)
4	OsGASR1	Os03g0760800	MQTL-5A.5	473247936-679601574	TraesCS5A02G398500	592302220-592302990(-)
			MQTL-5B.1	580098394-643443665	TraesCS5B02G403600	580124316-580125180(-)
5	OsCOW1; NAL7	Os03g0162000	MQTL-4B.4	532607680-636769639	TraesCS4B02G278300	560663067-560665760(+)
6	OsNCED3	Os03g0645900	MQTL-5A.5	473247936-679601574	TraesCS5A02G374000	572021504-572023279(+)
7	OsDCL1	Os03g0121800	MQTL-4B.1	621314948-646128290	TraesCS4B02G347300	641255231-641269990(+)
8	OSHB4; OsHOX32	Os03g0640800	MQTL-5A.5	473247936-679601574	TraesCS5A02G375800	573645407-573651009(+)
9	OsVPE3	Os02g0644000	MQTL-6B.4	506030031-523131698	TraesCS6B02G285900	515064130-515069505(+)
10	OsCYP96B4; OsDSS1; sd37; bsh1	Os03g0140400	MQTL-4B.1	621314948-646128290	TraesCS4B02G342400	635867746-635869281(+)
			MQTL-5A.5	473247936-679601574	TraesCS5A02G511100	674576054-674578155(+)
11	OsMCA1; PAD	Os03g0157300	MQTL-4B.4	532607680-636769639	TraesCS4B02G272300	549130040-549134845(+)
12	OsFD2; OsbZIP55	Os06g0720900	MQTL-7B.1	641665225-746397037	TraesCS7B02G464700	721062468-721065544(-)
13	OsNF-YB9; OsHAP3D	Os06g0285200	MQTL-7A.3	111937108-181407722	TraesCS7A02G214800	180168025-180169094(-)
14	LPA1; OsIDD14	Os03g0237250	MQTL-4B.2	311291363-508975312	TraesCS4B02G230800	482137122-482141384(+)
15	NAL9; VYL; ClpP	Os03g0411500	MQTL-4A.2	182281699-299218768	TraesCS4A02G149900	292089772-292113646(-)
			MQTL-4B.2	311291363-508975312	TraesCS4B02G165100	347369869-347392538(-)
			MQTL-4D.1	134100093-245547157	TraesCS4D02G157200	214323480-214338433(+)
16	OsKS2; OsKSL2	Os04g0612000	MQTL-2B.3	598652625-694075244	TraesCS2B02G450000	643199654-643203400(-)
17	OsARF18; OsARF10	Os06g0685700	MQTL-7D.2	367410344-557873691	TraesCS7D02G436800	556120190-556124226(+)
18	OsARF19; OsARF7a	Os06g0702600	MQTL-7D.2	367410344-557873691	TraesCS7D02G409700	528133883-528142887(-)
19	OsPUP7	Os05g0556800	MQTL-1D.1	364081988-477236433	TraesCS1D02G394000	463325319-463326458(-)
20	SRL2; AVB; NRL2	Os03g0308200	MQTL-4B.2	311291363-508975312	TraesCS4B02G181700	398567451-398575697(-)
21	HDT702	Os01g0909100	MQTL-3B.3	689711299-750382494	TraesCS3B02G450300	690854722-690858308(+)
22	OsEXPB2	Os10g0555700	MQTL-1A.1	301888314-480746129	TraesCS1A02G212300	375014696-375016345(-)
23	ZFP185	Os02g0195600	MQTL-6B.3	214020393-342903687	TraesCS6B02G192900	227269116-227269694(+)
24	OsNaPRT1; LTS1	Os03g0837300	MQTL-5B.3	670524595-690225662	TraesCS5B02G517900	681077472-681084853(+)
25	OspPLAIIIα	Os03g0254400	MQTL-4B.2	311291363-508975312	TraesCS4B02G221000	464953308-464955403(-)
26	OsSAUR45	Os09g0546100	MQTL-5A.5	473247936-679601574	TraesCS5A02G344600	549153750-549154412(+)
27	WSL1	Os06g0598800	MQTL-7D.2	367410344-557873691	TraesCS7D02G350500	451185699-451188492(-)
28	OsMKB3; OsGIF1	Os03g0733600	MQTL-4A.1	519154637-617091168	TraesCS4A02G250600	561367837-561371062(-)
29	OsSRO1a; TWI1	Os10g0577800	MQTL-1A.1	301888314-480746129	TraesCS1A02G195400	353251752-353256652(+)
30	OsYABBY5; OsYAB3; TOB1	Os04g0536300	MQTL-2B.2	442793649-581789619	TraesCS2B02G403100	571531403-571533593(-)
			MQTL-6A.1	290711964-447088672	TraesCS6A02G237700	446900609-446903597(-)
31	shl4; SHO2	Os03g0449200	MQTL-2B.3	598652625-694075244	TraesCS2B02G434000	623399135-623403580(+)
32	SHO1; OsDCL4	Os04g0509300	MQTL-2B.2	442793649-581789619	TraesCS2B02G383300	546973908-547006207(-)
33	OsPNH1	Os06g0597400	MQTL-7D.2	367410344-557873691	TraesCS7D02G351700	452689735-452704469(+)
34	OSHB2	Os10g0480200	MQTL-1A.2	267151302-294146322	TraesCS1A02G157500	279732251-279742732(+)
35	BG1	Os03g0175800	MQTL-4B.4	532607680-636769639	TraesCS4B02G292300	577697479-577698811(-)

## Sheet: Table S5
Table S5 The information of 2,221 genes identified in 64 MQTL regions
No.	MQTL	GENE_ID	Gene Description	GO_Description
1	MQTL-1A.1	TraesCS1A02G222200	Cytosolic endo-beta-N-acetylglucosaminidase	GO:0005737 CC: cytoplasm;GO:0033925 MF: mannosyl-glycoprotein endo-beta-N-acetylglucosaminidase activity
2	MQTL-1A.1	TraesCS1A02G222000	DUF538 family protein (Protein of unknown function, DUF538)
3	MQTL-1A.1	TraesCS1A02G222100	Cell division cycle 48-like protein	GO:0005524 MF: ATP binding;GO:0016787 MF: hydrolase activity
4	MQTL-1A.1	TraesCS1A02G221700	Alpha/beta hydrolase related protein
5	MQTL-1A.1	TraesCS1A02G221400	Metalloendoproteinase 1, putative	GO:0004222 MF: metalloendopeptidase activity;GO:0006508 BP: proteolysis;GO:0008237 MF: metallopeptidase activity;GO:0008270 MF: zinc ion binding;GO:0031012 CC: extracellular matrix
6	MQTL-1A.1	TraesCS1A02G221500	Dipeptide transport ATP-binding protein dppF
7	MQTL-1A.1	TraesCS1A02G221800	sorting nexin	GO:0035091 MF: phosphatidylinositol binding
8	MQTL-1A.1	TraesCS1A02G221600	GATA transcription factor	GO:0003700 MF: transcription factor activity, sequence-specific DNA binding;GO:0006355 BP: regulation of transcription, DNA-templated;GO:0008270 MF: zinc ion binding;GO:0043565 MF: sequence-specific DNA binding
9	MQTL-1A.1	TraesCS1A02G221900	Dehydration responsive element-binding factor protein	GO:0003677 MF: DNA binding;GO:0003700 MF: transcription factor activity, sequence-specific DNA binding;GO:0006355 BP: regulation of transcription, DNA-templated
10	MQTL-1A.1	TraesCS1A02G222300	LOB domain-containing protein, putative
11	MQTL-1A.1	TraesCS1A02G222500	LIGHT-DEPENDENT SHORT HYPOCOTYLS-like protein (DUF640)
12	MQTL-1A.2	TraesCS1A02G157600	Fatty acid oxidation complex subunit alpha
13	MQTL-1A.2	TraesCS1A02G157700	Double-stranded RNA-binding
14	MQTL-1A.2	TraesCS1A02G158100	Leucine-rich repeat (LRR) family protein
15	MQTL-1A.2	TraesCS1A02G157800	Protein RETICULATA, chloroplastic
16	MQTL-1A.2	TraesCS1A02G157900	senescence regulator (Protein of unknown function, DUF584)
17	MQTL-1A.3	TraesCS1A02G240100	Serine/threonine-protein phosphatase 7 long form
18	MQTL-1A.3	TraesCS1A02G240000	AP-3 complex subunit mu	GO:0006810 BP: transport;GO:0006886 BP: intracellular protein transport;GO:0016192 BP: vesicle-mediated transport;GO:0030131 CC: clathrin adaptor complex
19	MQTL-1A.3	TraesCS1A02G239700	Annexin	GO:0005509 MF: calcium ion binding;GO:0005544 MF: calcium-dependent phospholipid binding
20	MQTL-1A.3	TraesCS1A02G239200	Arf GTPase activating protein	GO:0005096 MF: GTPase activator activity;GO:0005515 MF: protein binding
21	MQTL-1A.3	TraesCS1A02G239100	Plant calmodulin-binding-like protein	GO:0005516 MF: calmodulin binding
22	MQTL-1A.3	TraesCS1A02G239600	Annexin	GO:0005509 MF: calcium ion binding;GO:0005544 MF: calcium-dependent phospholipid binding
23	MQTL-1A.3	TraesCS1A02G239500	Serine/threonine-protein kinase	GO:0004672 MF: protein kinase activity;GO:0005524 MF: ATP binding;GO:0006468 BP: protein phosphorylation;GO:0048544 BP: recognition of pollen
24	MQTL-1A.3	TraesCS1A02G240200	methionine aminopeptidase 1C
25	MQTL-1A.3	TraesCS1A02G238800	Calcium binding protein	GO:0005509 MF: calcium ion binding
26	MQTL-1A.3	TraesCS1A02G239800	Fission 1 protein	GO:0000266 BP: mitochondrial fission;GO:0005515 MF: protein binding
27	MQTL-1A.3	TraesCS1A02G239300	Cation/H(+) antiporter	GO:0006812 BP: cation transport;GO:0015299 MF: solute:proton antiporter activity;GO:0016021 CC: integral component of membrane;GO:0055085 BP: transmembrane transport
28	MQTL-1A.3	TraesCS1A02G238900	Alpha-glucosidase like protein	GO:0003824 MF: catalytic activity;GO:0004553 MF: hydrolase activity, hydrolyzing O-glycosyl compounds;GO:0005975 BP: carbohydrate metabolic process;GO:0030246 MF: carbohydrate binding
29	MQTL-1A.3	TraesCS1A02G239400	Cytochrome P450	GO:0005506 MF: iron ion binding;GO:0016705 MF: oxidoreductase activity, acting on paired donors, with incorporation or reduction of molecular oxygen;GO:0020037 MF: heme binding;GO:0055114 BP: oxidation-reduction process
30	MQTL-1A.3	TraesCS1A02G239000	cytochrome C oxidase subunit	GO:0005515 MF: protein binding
31	MQTL-1A.4	TraesCS1A02G234900	DnaJ homolog subfamily C member 7 homolog	GO:0005515 MF: protein binding
32	MQTL-1D.1	TraesCS1D02G329800	Transcription initiation factor IIF subunit beta	GO:0003824 MF: catalytic activity;GO:0005674 CC: transcription factor TFIIF complex;GO:0006366 BP: transcription from RNA polymerase II promoter;GO:0006367 BP: transcription initiation from RNA polymerase II promoter
33	MQTL-1D.1	TraesCS1D02G330700	Outer envelope protein 80, chloroplastic	GO:0019867 CC: outer membrane
34	MQTL-1D.1	TraesCS1D02G329100	tRNA pseudouridine synthase d, putative	GO:0001522 BP: pseudouridine synthesis;GO:0003723 MF: RNA binding;GO:0009451 BP: RNA modification;GO:0009982 MF: pseudouridine synthase activity
35	MQTL-1D.1	TraesCS1D02G328600	Photosystem II reaction center W protein, chloroplastic	GO:0009507 CC: chloroplast;GO:0009523 CC: photosystem II;GO:0015979 BP: photosynthesis
36	MQTL-1D.1	TraesCS1D02G328800	Citrate-binding protein
37	MQTL-1D.1	TraesCS1D02G331100	Ethylene-responsive transcription factor	GO:0003677 MF: DNA binding;GO:0003700 MF: transcription factor activity, sequence-specific DNA binding;GO:0006355 BP: regulation of transcription, DNA-templated
38	MQTL-1D.1	TraesCS1D02G329400	Formin-like protein
39	MQTL-1D.1	TraesCS1D02G330600	LURP-one-like protein
40	MQTL-1D.1	TraesCS1D02G327600	p-loop containing nucleoside triphosphate hydrolases superfamily protein	GO:0005524 MF: ATP binding;GO:0016301 MF: kinase activity
41	MQTL-1D.1	TraesCS1D02G328300	Ribosomal protein L11 methyltransferase
42	MQTL-1D.1	TraesCS1D02G330400	Protein kinase	GO:0004672 MF: protein kinase activity;GO:0005524 MF: ATP binding;GO:0006468 BP: protein phosphorylation
43	MQTL-1D.1	TraesCS1D02G328000	Photosystem II reaction center W protein	GO:0009507 CC: chloroplast;GO:0009523 CC: photosystem II;GO:0015979 BP: photosynthesis
44	MQTL-1D.1	TraesCS1D02G328200	Heat shock 70 kDa protein
45	MQTL-1D.1	TraesCS1D02G329000	NADH-quinone oxidoreductase, subunit E	GO:0016491 MF: oxidoreductase activity;GO:0055114 BP: oxidation-reduction process
46	MQTL-1D.1	TraesCS1D02G327900	30S ribosomal protein S19	GO:0003723 MF: RNA binding;GO:0003735 MF: structural constituent of ribosome;GO:0005840 CC: ribosome;GO:0006412 BP: translation;GO:0015935 CC: small ribosomal subunit
47	MQTL-1D.1	TraesCS1D02G330500	Poly [ADP-ribose] polymerase	GO:0003950 MF: NAD+ ADP-ribosyltransferase activity;GO:0006471 BP: protein ADP-ribosylation
48	MQTL-1D.1	TraesCS1D02G331000	Coilin
49	MQTL-1D.1	TraesCS1D02G328500	Photosystem II reaction center W protein, chloroplastic	GO:0009507 CC: chloroplast;GO:0009523 CC: photosystem II;GO:0015979 BP: photosynthesis
50	MQTL-1D.1	TraesCS1D02G329700	Single-stranded DNA-binding protein	GO:0003697 MF: single-stranded DNA binding
51	MQTL-1D.1	TraesCS1D02G329900	Endo-1,4-beta-xylanase
52	MQTL-1D.1	TraesCS1D02G330900	B3 domain-containing protein	GO:0003677 MF: DNA binding
53	MQTL-1D.1	TraesCS1D02G329200	Tesmin/TSO1-like CXC domain containing protein
54	MQTL-1D.1	TraesCS1D02G328400	S-adenosyl-L-methionine-dependent methyltransferases superfamily protein
55	MQTL-1D.1	TraesCS1D02G330800	E3 ubiquitin-protein ligase MARCH6	GO:0008270 MF: zinc ion binding
56	MQTL-1D.1	TraesCS1D02G327800	Ubiquitin carboxyl-terminal hydrolase 2
57	MQTL-1D.1	TraesCS1D02G330200	Kunitz trypsin inhibitor	GO:0004866 MF: endopeptidase inhibitor activity
58	MQTL-1D.1	TraesCS1D02G330300	Serine/threonine-protein kinase	GO:0048544 BP: recognition of pollen
59	MQTL-1D.1	TraesCS1D02G328700	Chitinase	GO:0008061 MF: chitin binding
60	MQTL-1D.1	TraesCS1D02G329500	Sucrose-binding protein-like protein
61	MQTL-1D.1	TraesCS1D02G327700	MATH domain-containing protein	GO:0005515 MF: protein binding
62	MQTL-1D.1	TraesCS1D02G328900	Chitinase	GO:0008061 MF: chitin binding
63	MQTL-1D.1	TraesCS1D02G329300	Signal recognition particle 54 kDa protein	GO:0003924 MF: GTPase activity;GO:0005525 MF: GTP binding;GO:0006614 BP: SRP-dependent cotranslational protein targeting to membrane;GO:0008312 MF: 7S RNA binding;GO:0048500 CC: signal recognition particle
64	MQTL-1D.1	TraesCS1D02G328100	Glycosyltransferase
65	MQTL-1D.1	TraesCS1D02G329600	DUF1677 family protein
66	MQTL-1D.1	TraesCS1D02G330000	Kunitz trypsin inhibitor	GO:0004866 MF: endopeptidase inhibitor activity
67	MQTL-1D.1	TraesCS1D02G327500	Thioredoxin	GO:0006662 BP: glycerol ether metabolic process;GO:0015035 MF: protein disulfide oxidoreductase activity;GO:0045454 BP: cell redox homeostasis
68	MQTL-1D.1	TraesCS1D02G331200	Ethylene-responsive transcription factor	GO:0003677 MF: DNA binding;GO:0003700 MF: transcription factor activity, sequence-specific DNA binding;GO:0006355 BP: regulation of transcription, DNA-templated
69	MQTL-1D.2	TraesCS1D02G264700	Amino acid permease
70	MQTL-1D.2	TraesCS1D02G264800	Cytochrome P450	GO:0005506 MF: iron ion binding;GO:0016705 MF: oxidoreductase activity, acting on paired donors, with incorporation or reduction of molecular oxygen;GO:0020037 MF: heme binding;GO:0055114 BP: oxidation-reduction process
71	MQTL-1D.2	TraesCS1D02G263700	Gibberellin 20 oxidase 2	GO:0016491 MF: oxidoreductase activity;GO:0055114 BP: oxidation-reduction process
72	MQTL-1D.2	TraesCS1D02G265000	DUF630 family protein, putative (DUF630 and DUF632)
73	MQTL-1D.2	TraesCS1D02G264300	Wound-responsive family protein
74	MQTL-1D.2	TraesCS1D02G264400	Required to maintain repression 2
75	MQTL-1D.2	TraesCS1D02G264900	magnesium transporter, putative (DUF803)	GO:0015095 MF: magnesium ion transmembrane transporter activity;GO:0015693 BP: magnesium ion transport;GO:0016021 CC: integral component of membrane
76	MQTL-1D.2	TraesCS1D02G264600	Receptor-like kinase	GO:0004672 MF: protein kinase activity;GO:0005524 MF: ATP binding;GO:0006468 BP: protein phosphorylation
77	MQTL-1D.2	TraesCS1D02G263900	Protein kinase superfamily protein	GO:0005515 MF: protein binding;GO:0008270 MF: zinc ion binding
78	MQTL-1D.2	TraesCS1D02G263800	NAC domain-containing protein	GO:0003677 MF: DNA binding;GO:0006355 BP: regulation of transcription, DNA-templated
79	MQTL-1D.2	TraesCS1D02G264500	MADS box transcription factor	GO:0003677 MF: DNA binding;GO:0003700 MF: transcription factor activity, sequence-specific DNA binding;GO:0005634 CC: nucleus;GO:0006355 BP: regulation of transcription, DNA-templated;GO:0046983 MF: protein dimerization activity
80	MQTL-1D.2	TraesCS1D02G264000	Pectinesterase	GO:0004857 MF: enzyme inhibitor activity;GO:0005618 CC: cell wall;GO:0030599 MF: pectinesterase activity;GO:0042545 BP: cell wall modification
81	MQTL-1D.2	TraesCS1D02G264100	DNA helicase	GO:0003677 MF: DNA binding;GO:0003678 MF: DNA helicase activity;GO:0005524 MF: ATP binding;GO:0005634 CC: nucleus;GO:0006260 BP: DNA replication;GO:0006270 BP: DNA replication initiation;GO:0042555 CC: MCM complex
82	MQTL-1D.2	TraesCS1D02G264200	60S ribosomal protein L4	GO:0003735 MF: structural constituent of ribosome;GO:0005840 CC: ribosome;GO:0006412 BP: translation
83	MQTL-1D.3	TraesCS1D02G052500	Tryptophan decarboxylase	GO:0003824 MF: catalytic activity;GO:0006520 BP: cellular amino acid metabolic process;GO:0016831 MF: carboxy-lyase activity;GO:0019752 BP: carboxylic acid metabolic process;GO:0030170 MF: pyridoxal phosphate binding
84	MQTL-1D.3	TraesCS1D02G053300	WEB family protein, chloroplastic
85	MQTL-1D.3	TraesCS1D02G052600	Pentatricopeptide repeat-containing protein
86	MQTL-1D.3	TraesCS1D02G053000	Defensin	GO:0006952 BP: defense response
87	MQTL-1D.3	TraesCS1D02G052800	Defensin-like protein	GO:0006952 BP: defense response
88	MQTL-1D.3	TraesCS1D02G053200	MATH domain/coiled-coil protein
89	MQTL-1D.3	TraesCS1D02G053500	Prostaglandin E synthase 3
90	MQTL-1D.3	TraesCS1D02G052200	Alcohol dehydrogenase, putative	GO:0008270 MF: zinc ion binding;GO:0016491 MF: oxidoreductase activity;GO:0055114 BP: oxidation-reduction process
91	MQTL-1D.3	TraesCS1D02G052300	Dihydroxy-acid dehydratase
92	MQTL-1D.3	TraesCS1D02G053100	F-box protein	GO:0005515 MF: protein binding
93	MQTL-1D.3	TraesCS1D02G052900	Defensin	GO:0006952 BP: defense response
94	MQTL-1D.3	TraesCS1D02G052700	Bidirectional sugar transporter SWEET	GO:0016021 CC: integral component of membrane
95	MQTL-1D.3	TraesCS1D02G053600	syntaxin of plants 43
96	MQTL-1D.3	TraesCS1D02G053400	Kinase interacting (KIP1-like) family protein	GO:0003779 MF: actin binding
97	MQTL-2A.1	TraesCS2A02G078700	G-type lectin S-receptor-like Serine/Threonine-kinase
98	MQTL-2A.1	TraesCS2A02G071000	Arginine decarboxylase	GO:0003824 MF: catalytic activity;GO:0006527 BP: arginine catabolic process;GO:0008295 BP: spermidine biosynthetic process;GO:0008792 MF: arginine decarboxylase activity
99	MQTL-2A.1	TraesCS2A02G072200	Two-component response regulator	GO:0000160 BP: phosphorelay signal transduction system
100	MQTL-2A.1	TraesCS2A02G085000	Syntaxin-binding protein 5-like protein	GO:0005515 MF: protein binding
101	MQTL-2A.1	TraesCS2A02G086900	Trichome birefringence-like protein
102	MQTL-2A.1	TraesCS2A02G071500	Flavin-containing monooxygenase	GO:0004499 MF: N,N-dimethylaniline monooxygenase activity;GO:0016491 MF: oxidoreductase activity;GO:0050660 MF: flavin adenine dinucleotide binding;GO:0050661 MF: NADP binding;GO:0055114 BP: oxidation-reduction process
103	MQTL-2A.1	TraesCS2A02G072100	Response regulator	GO:0000160 BP: phosphorelay signal transduction system
104	MQTL-2A.1	TraesCS2A02G071400	F-box protein-like	GO:0005515 MF: protein binding
105	MQTL-2A.1	TraesCS2A02G080200	Actin cross-linking protein
106	MQTL-2A.1	TraesCS2A02G079300	Kinase family protein	GO:0004672 MF: protein kinase activity;GO:0004842 MF: ubiquitin-protein transferase activity;GO:0005524 MF: ATP binding;GO:0006468 BP: protein phosphorylation;GO:0006950 BP: response to stress;GO:0016567 BP: protein ubiquitination
107	MQTL-2A.1	TraesCS2A02G083900	Peroxidase	GO:0004601 MF: peroxidase activity;GO:0006979 BP: response to oxidative stress;GO:0020037 MF: heme binding;GO:0055114 BP: oxidation-reduction process
108	MQTL-2A.1	TraesCS2A02G075300	Acyl-[acyl-carrier-protein] desaturase	GO:0006631 BP: fatty acid metabolic process;GO:0045300 MF: acyl-[acyl-carrier-protein] desaturase activity;GO:0055114 BP: oxidation-reduction process
109	MQTL-2A.1	TraesCS2A02G087000	AMP deaminase	GO:0003876 MF: AMP deaminase activity;GO:0009168 BP: purine ribonucleoside monophosphate biosynthetic process;GO:0019239 MF: deaminase activity;GO:0032264 BP: IMP salvage
110	MQTL-2A.1	TraesCS2A02G079700	Telomere repeat-binding factor like-protein	GO:0003677 MF: DNA binding
111	MQTL-2A.1	TraesCS2A02G078600	F-box family protein
112	MQTL-2A.1	TraesCS2A02G070600	Disease resistance protein (TIR-NBS-LRR class) family	GO:0043531 MF: ADP binding
113	MQTL-2A.1	TraesCS2A02G086600	Mitochondrial import inner membrane translocase subunit Tim17
114	MQTL-2A.1	TraesCS2A02G085100	RING/FYVE/PHD zinc finger protein	GO:0005515 MF: protein binding;GO:0008270 MF: zinc ion binding
115	MQTL-2A.1	TraesCS2A02G081600	GRF zinc finger family protein, expressed
116	MQTL-2A.1	TraesCS2A02G079200	Dof zinc finger protein	GO:0003677 MF: DNA binding;GO:0006355 BP: regulation of transcription, DNA-templated
117	MQTL-2A.1	TraesCS2A02G078900	Protein trichome birefringence
118	MQTL-2A.1	TraesCS2A02G074500	Ubiquitin thioesterase
119	MQTL-2A.1	TraesCS2A02G073900	Photosystem II CP43 reaction center protein	GO:0009521 CC: photosystem;GO:0009767 BP: photosynthetic electron transport chain;GO:0016020 CC: membrane;GO:0016168 MF: chlorophyll binding;GO:0019684 BP: photosynthesis, light reaction
120	MQTL-2A.1	TraesCS2A02G083200	Chaperone protein DnaK
121	MQTL-2A.1	TraesCS2A02G071900	Receptor-like protein kinase	GO:0004672 MF: protein kinase activity;GO:0005509 MF: calcium ion binding;GO:0005515 MF: protein binding;GO:0005524 MF: ATP binding;GO:0006468 BP: protein phosphorylation;GO:0030247 MF: polysaccharide binding
122	MQTL-2A.1	TraesCS2A02G071700	Peroxidase family protein	GO:0004601 MF: peroxidase activity;GO:0006979 BP: response to oxidative stress;GO:0020037 MF: heme binding;GO:0055114 BP: oxidation-reduction process
123	MQTL-2A.1	TraesCS2A02G086500	secE/sec61-gamma protein transport protein
124	MQTL-2A.1	TraesCS2A02G074800	High affinity nitrate transporter	GO:0016021 CC: integral component of membrane;GO:0055085 BP: transmembrane transport
125	MQTL-2A.1	TraesCS2A02G085500	Regulator of G-protein signaling 3
126	MQTL-2A.1	TraesCS2A02G080700	Kinase interacting (KIP1-like) family protein	GO:0003779 MF: actin binding
127	MQTL-2A.1	TraesCS2A02G078100	Cytochrome P450	GO:0005506 MF: iron ion binding;GO:0016705 MF: oxidoreductase activity, acting on paired donors, with incorporation or reduction of molecular oxygen;GO:0020037 MF: heme binding;GO:0055114 BP: oxidation-reduction process
128	MQTL-2A.1	TraesCS2A02G078000	Strictosidine synthase	GO:0009058 BP: biosynthetic process;GO:0016844 MF: strictosidine synthase activity
129	MQTL-2A.1	TraesCS2A02G077300	Ulp1 protease family, C-terminal catalytic domain containing protein
130	MQTL-2A.1	TraesCS2A02G072900	Kelch repeat and BTB domain-containing protein 1
131	MQTL-2A.1	TraesCS2A02G085300	Galactose oxidase/kelch repeat superfamily protein
132	MQTL-2A.1	TraesCS2A02G082300	Tapetum determinant 1
133	MQTL-2A.1	TraesCS2A02G072500	Vacuolar protein sorting-associated protein 54, chloroplastic	GO:0042147 BP: retrograde transport, endosome to Golgi
134	MQTL-2A.1	TraesCS2A02G079900	DUF3741 family protein
135	MQTL-2A.1	TraesCS2A02G070400	CW7 protein, putative
136	MQTL-2A.1	TraesCS2A02G077000	Citrate synthase
137	MQTL-2A.1	TraesCS2A02G073800	5'-3' exoribonuclease 3	GO:0003676 MF: nucleic acid binding;GO:0004527 MF: exonuclease activity;GO:0004534 MF: 5'-3' exoribonuclease activity;GO:0005634 CC: nucleus;GO:0006139 BP: nucleobase-containing compound metabolic process;GO:0008270 MF: zinc ion binding
138	MQTL-2A.1	TraesCS2A02G083100	DNA-directed RNA polymerase subunit beta
139	MQTL-2A.1	TraesCS2A02G085800	Homeodomain-like superfamily protein
140	MQTL-2A.1	TraesCS2A02G080300	Actin cross-linking protein, putative (DUF569)
141	MQTL-2A.1	TraesCS2A02G083600	MLO-like protein	GO:0006952 BP: defense response;GO:0016021 CC: integral component of membrane
142	MQTL-2A.1	TraesCS2A02G080900	Ribosome production factor 2-like protein
143	MQTL-2A.1	TraesCS2A02G071800	Receptor-like protein kinase	GO:0004672 MF: protein kinase activity;GO:0005509 MF: calcium ion binding;GO:0005515 MF: protein binding;GO:0005524 MF: ATP binding;GO:0006468 BP: protein phosphorylation;GO:0030247 MF: polysaccharide binding
144	MQTL-2A.1	TraesCS2A02G082800	F-box family protein	GO:0005515 MF: protein binding
145	MQTL-2A.1	TraesCS2A02G084300	Eukaryotic aspartyl protease family protein	GO:0004190 MF: aspartic-type endopeptidase activity;GO:0006508 BP: proteolysis
146	MQTL-2A.1	TraesCS2A02G087100	Protein phosphatase 2C-like protein	GO:0003824 MF: catalytic activity;GO:0043169 MF: cation binding
147	MQTL-2A.1	TraesCS2A02G083400	Yellow stripe-like transporter 12	GO:0055085 BP: transmembrane transport
148	MQTL-2A.1	TraesCS2A02G082500	Glycosyltransferases	GO:0015018 MF: galactosylgalactosylxylosylprotein 3-beta-glucuronosyltransferase activity;GO:0016020 CC: membrane
149	MQTL-2A.1	TraesCS2A02G079800	P53/DNA damage-regulated protein
150	MQTL-2A.1	TraesCS2A02G080000	LPS-induced tumor necrosis factor alpha factor
151	MQTL-2A.1	TraesCS2A02G081900	Pseudo-response regulator	GO:0000160 BP: phosphorelay signal transduction system
152	MQTL-2A.1	TraesCS2A02G070700	Disease resistance protein (TIR-NBS-LRR class) family	GO:0043531 MF: ADP binding
153	MQTL-2A.1	TraesCS2A02G075000	Germin-like protein	GO:0030145 MF: manganese ion binding;GO:0045735 MF: nutrient reservoir activity
154	MQTL-2A.1	TraesCS2A02G070300	Lactoylglutathione lyase	GO:0004462 MF: lactoylglutathione lyase activity;GO:0046872 MF: metal ion binding
155	MQTL-2A.1	TraesCS2A02G075200	1-deoxy-D-xylulose-5-phosphate synthase, Transketolase	GO:0003824 MF: catalytic activity;GO:0004802 MF: transketolase activity;GO:0008152 BP: metabolic process
156	MQTL-2A.1	TraesCS2A02G076900	ER membrane protein complex subunit 8/9-like protein
157	MQTL-2A.1	TraesCS2A02G074900	Dioxygenase-related protein	GO:0016702 MF: oxidoreductase activity, acting on single donors with incorporation of molecular oxygen, incorporation of two atoms of oxygen;GO:0055114 BP: oxidation-reduction process
158	MQTL-2A.1	TraesCS2A02G074100	Ubiquitin thioesterase
159	MQTL-2A.1	TraesCS2A02G073100	U3 small nucleolar RNA-associated protein 18-like protein
160	MQTL-2A.1	TraesCS2A02G077200	Replication protein A subunit
161	MQTL-2A.1	TraesCS2A02G071600	Flavin-containing monooxygenase	GO:0004499 MF: N,N-dimethylaniline monooxygenase activity;GO:0016491 MF: oxidoreductase activity;GO:0050660 MF: flavin adenine dinucleotide binding;GO:0050661 MF: NADP binding;GO:0055114 BP: oxidation-reduction process
162	MQTL-2A.1	TraesCS2A02G081100	UDP-glycosyltransferase	GO:0008152 BP: metabolic process;GO:0016758 MF: transferase activity, transferring hexosyl groups
163	MQTL-2A.1	TraesCS2A02G077500	B3 domain-containing protein	GO:0003677 MF: DNA binding
164	MQTL-2A.1	TraesCS2A02G081700	Replication A 32 kDa subunit
165	MQTL-2A.1	TraesCS2A02G086000	Dirigent protein
166	MQTL-2A.1	TraesCS2A02G080500	actin cross-linking protein (DUF569)
167	MQTL-2A.1	TraesCS2A02G084800	Omega-3 fatty acid desaturase	GO:0006629 BP: lipid metabolic process;GO:0016717 MF: oxidoreductase activity, acting on paired donors, with oxidation of a pair of donors resulting in the reduction of molecular oxygen to two molecules of water;GO:0055114 BP: oxidation-reduction process
168	MQTL-2A.1	TraesCS2A02G076400	Unknown protein
169	MQTL-2A.1	TraesCS2A02G082100	Ascorbate peroxidase	GO:0004601 MF: peroxidase activity;GO:0006979 BP: response to oxidative stress;GO:0020037 MF: heme binding;GO:0055114 BP: oxidation-reduction process
170	MQTL-2A.1	TraesCS2A02G082600	Glycosyltransferases	GO:0015018 MF: galactosylgalactosylxylosylprotein 3-beta-glucuronosyltransferase activity;GO:0016020 CC: membrane
171	MQTL-2A.1	TraesCS2A02G086700	transmembrane protein, putative (DUF594)
172	MQTL-2A.1	TraesCS2A02G084200	Symplekin	GO:0005488 MF: binding
173	MQTL-2A.1	TraesCS2A02G076300	Amine oxidase	GO:0005507 MF: copper ion binding;GO:0008131 MF: primary amine oxidase activity;GO:0009308 BP: amine metabolic process;GO:0048038 MF: quinone binding;GO:0055114 BP: oxidation-reduction process
174	MQTL-2A.1	TraesCS2A02G078400	Rho guanine nucleotide exchange factor 2
175	MQTL-2A.1	TraesCS2A02G082900	F-box family protein	GO:0005515 MF: protein binding
176	MQTL-2A.1	TraesCS2A02G081400	Protein kinase-like protein	GO:0004672 MF: protein kinase activity;GO:0005524 MF: ATP binding;GO:0006468 BP: protein phosphorylation
177	MQTL-2A.1	TraesCS2A02G073200	Poly(A) polymerase	GO:0004652 MF: polynucleotide adenylyltransferase activity;GO:0043631 BP: RNA polyadenylation
178	MQTL-2A.1	TraesCS2A02G077600	Glycosyltransferase	GO:0008152 BP: metabolic process;GO:0016758 MF: transferase activity, transferring hexosyl groups
179	MQTL-2A.1	TraesCS2A02G083500	Carbon storage regulator homolog
180	MQTL-2A.1	TraesCS2A02G077800	NAD-dependent protein deacetylase	GO:0070403 MF: NAD+ binding
181	MQTL-2A.1	TraesCS2A02G072600	3'-N-debenzoyl-2'-deoxytaxol N-benzoyltransferase	GO:0016747 MF: transferase activity, transferring acyl groups other than amino-acyl groups
182	MQTL-2A.1	TraesCS2A02G075100	F-box family protein	GO:0005515 MF: protein binding
183	MQTL-2A.1	TraesCS2A02G083800	F-box family protein	GO:0005515 MF: protein binding
184	MQTL-2A.1	TraesCS2A02G080600	Actin cross-linking protein, putative (DUF569)
185	MQTL-2A.1	TraesCS2A02G075900	FBD-associated F-box protein
186	MQTL-2A.1	TraesCS2A02G074700	Acetyltransferase component of pyruvate dehydrogenase complex	GO:0008152 BP: metabolic process;GO:0016746 MF: transferase activity, transferring acyl groups
187	MQTL-2A.1	TraesCS2A02G070900	Alcohol dehydrogenase, putative	GO:0008270 MF: zinc ion binding;GO:0016491 MF: oxidoreductase activity;GO:0055114 BP: oxidation-reduction process
188	MQTL-2A.1	TraesCS2A02G081300	Transcription factor	GO:0046983 MF: protein dimerization activity
189	MQTL-2A.1	TraesCS2A02G073000	fiber (DUF1218)
190	MQTL-2A.1	TraesCS2A02G082200	Arogenate dehydratase	GO:0004664 MF: prephenate dehydratase activity;GO:0008152 BP: metabolic process;GO:0009094 BP: L-phenylalanine biosynthetic process;GO:0016597 MF: amino acid binding
191	MQTL-2A.1	TraesCS2A02G083700	MLO-like protein	GO:0006952 BP: defense response;GO:0016021 CC: integral component of membrane
192	MQTL-2A.1	TraesCS2A02G078200	Cytochrome P450, putative	GO:0005506 MF: iron ion binding;GO:0016705 MF: oxidoreductase activity, acting on paired donors, with incorporation or reduction of molecular oxygen;GO:0020037 MF: heme binding;GO:0055114 BP: oxidation-reduction process
193	MQTL-2A.1	TraesCS2A02G076800	FBD-associated F-box protein	GO:0005515 MF: protein binding
194	MQTL-2A.1	TraesCS2A02G082700	F-box family protein
195	MQTL-2A.1	TraesCS2A02G080100	V-type proton ATPase subunit B, brain isoform
196	MQTL-2A.1	TraesCS2A02G075500	Acyl-[acyl-carrier-protein] desaturase	GO:0006631 BP: fatty acid metabolic process;GO:0045300 MF: acyl-[acyl-carrier-protein] desaturase activity;GO:0055114 BP: oxidation-reduction process
197	MQTL-2A.1	TraesCS2A02G076100	IAA-amino acid hydrolase ILR1	GO:0008152 BP: metabolic process;GO:0016787 MF: hydrolase activity
198	MQTL-2A.1	TraesCS2A02G082000	Sporulation protein RMD1
199	MQTL-2A.1	TraesCS2A02G077100	Glycosyltransferase	GO:0008152 BP: metabolic process;GO:0016758 MF: transferase activity, transferring hexosyl groups
200	MQTL-2A.1	TraesCS2A02G084500	D-ribose-binding periplasmic
201	MQTL-2A.1	TraesCS2A02G076600	L-lactate dehydrogenase	GO:0003824 MF: catalytic activity;GO:0004459 MF: L-lactate dehydrogenase activity;GO:0005737 CC: cytoplasm;GO:0005975 BP: carbohydrate metabolic process;GO:0016491 MF: oxidoreductase activity;GO:0016616 MF: oxidoreductase activity, acting on the CH-OH group of donors, NAD or NADP as acceptor;GO:0019752 BP: carboxylic acid metabolic process;GO:0055114 BP: oxidation-reduction process
202	MQTL-2A.1	TraesCS2A02G074000	Ubiquitin thioesterase
203	MQTL-2A.1	TraesCS2A02G075700	F-box/RNI-like superfamily protein
204	MQTL-2A.1	TraesCS2A02G081200	Expansin protein	GO:0005576 CC: extracellular region;GO:0019953 BP: sexual reproduction
205	MQTL-2A.1	TraesCS2A02G074400	F-box domain containing protein, expressed	GO:0005515 MF: protein binding
206	MQTL-2A.1	TraesCS2A02G072800	GDT1-like protein
207	MQTL-2A.1	TraesCS2A02G078500	F-box protein	GO:0005515 MF: protein binding
208	MQTL-2A.1	TraesCS2A02G072300	Response regulator	GO:0000160 BP: phosphorelay signal transduction system
209	MQTL-2A.1	TraesCS2A02G084900	Chaperone protein dnaJ
210	MQTL-2A.1	TraesCS2A02G077400	P53/DNA damage-regulated protein
211	MQTL-2A.1	TraesCS2A02G079600	Receptor-like kinase, putative	GO:0004672 MF: protein kinase activity;GO:0005524 MF: ATP binding;GO:0006468 BP: protein phosphorylation
212	MQTL-2A.1	TraesCS2A02G085200	Phosphoglucosamine mutase
213	MQTL-2A.1	TraesCS2A02G077900	Glycine-rich cell wall structural protein 2
214	MQTL-2A.1	TraesCS2A02G084700	D-ribose-binding periplasmic
215	MQTL-2A.1	TraesCS2A02G076500	Cytochrome P450	GO:0005506 MF: iron ion binding;GO:0016705 MF: oxidoreductase activity, acting on paired donors, with incorporation or reduction of molecular oxygen;GO:0020037 MF: heme binding;GO:0055114 BP: oxidation-reduction process
216	MQTL-2A.1	TraesCS2A02G074300	F-box domain containing protein, expressed	GO:0005515 MF: protein binding
217	MQTL-2A.1	TraesCS2A02G076000	carboxyl-terminal peptidase, putative (DUF239)
218	MQTL-2A.1	TraesCS2A02G075800	Methyl-CpG-binding domain-containing protein 13	GO:0003677 MF: DNA binding;GO:0005634 CC: nucleus;GO:0006355 BP: regulation of transcription, DNA-templated
219	MQTL-2A.1	TraesCS2A02G079000	Repetitive proline-rich cell wall protein
220	MQTL-2A.1	TraesCS2A02G076200	Unknown protein
221	MQTL-2A.1	TraesCS2A02G084000	Phosphoinositide phospholipase C	GO:0004435 MF: phosphatidylinositol phospholipase C activity;GO:0005515 MF: protein binding;GO:0006629 BP: lipid metabolic process;GO:0007165 BP: signal transduction;GO:0008081 MF: phosphoric diester hydrolase activity;GO:0035556 BP: intracellular signal transduction
222	MQTL-2A.1	TraesCS2A02G071727	NA
223	MQTL-2A.1	TraesCS2A02G071200	Arginine decarboxylase	GO:0003824 MF: catalytic activity;GO:0006527 BP: arginine catabolic process;GO:0008295 BP: spermidine biosynthetic process;GO:0008792 MF: arginine decarboxylase activity
224	MQTL-2A.1	TraesCS2A02G072700	DNA/RNA helicase protein	GO:0003676 MF: nucleic acid binding;GO:0005515 MF: protein binding;GO:0005524 MF: ATP binding;GO:0008270 MF: zinc ion binding;GO:0016818 MF: hydrolase activity, acting on acid anhydrides, in phosphorus-containing anhydrides
225	MQTL-2A.1	TraesCS2A02G073400	Werner Syndrome-like exonuclease	GO:0003676 MF: nucleic acid binding;GO:0006139 BP: nucleobase-containing compound metabolic process;GO:0008408 MF: 3'-5' exonuclease activity
226	MQTL-2A.1	TraesCS2A02G070800	Glycosyltransferase	GO:0008152 BP: metabolic process;GO:0016758 MF: transferase activity, transferring hexosyl groups
227	MQTL-2A.1	TraesCS2A02G079100	FBD-associated F-box protein	GO:0005515 MF: protein binding
228	MQTL-2A.1	TraesCS2A02G071300	NBS-LRR disease resistance protein	GO:0043531 MF: ADP binding
229	MQTL-2A.1	TraesCS2A02G072000	Vacuolar protein sorting-associated protein 33-like protein	GO:0006904 BP: vesicle docking involved in exocytosis;GO:0016192 BP: vesicle-mediated transport
230	MQTL-2A.1	TraesCS2A02G078300	Cytochrome P450	GO:0005506 MF: iron ion binding;GO:0016705 MF: oxidoreductase activity, acting on paired donors, with incorporation or reduction of molecular oxygen;GO:0020037 MF: heme binding;GO:0055114 BP: oxidation-reduction process
231	MQTL-2A.1	TraesCS2A02G079400	Peptide transporter family protein
232	MQTL-2A.1	TraesCS2A02G075400	Acyl-[acyl-carrier-protein] desaturase	GO:0006631 BP: fatty acid metabolic process;GO:0045300 MF: acyl-[acyl-carrier-protein] desaturase activity;GO:0055114 BP: oxidation-reduction process
233	MQTL-2A.1	TraesCS2A02G086800	Mitochondrial import inner membrane translocase subunit Tim17
234	MQTL-2A.1	TraesCS2A02G075600	Ryanodine receptor 3
235	MQTL-2A.1	TraesCS2A02G071100	Phosphoglycerate mutase family protein
236	MQTL-2A.1	TraesCS2A02G074200	F-box domain containing protein	GO:0005515 MF: protein binding
237	MQTL-2A.1	TraesCS2A02G084400	D-ribose-binding periplasmic
238	MQTL-2A.1	TraesCS2A02G083000	Elongation factor 1-alpha	GO:0003746 MF: translation elongation factor activity;GO:0003924 MF: GTPase activity;GO:0005525 MF: GTP binding;GO:0005737 CC: cytoplasm;GO:0006414 BP: translational elongation
239	MQTL-2A.1	TraesCS2A02G077700	transmembrane protein, putative (DUF594)
240	MQTL-2A.1	TraesCS2A02G085400	Transducin/WD40 repeat-like superfamily protein
241	MQTL-2A.1	TraesCS2A02G072400	Thylakoid lumenal 15.0 kDa protein 2, chloroplastic
242	MQTL-2A.1	TraesCS2A02G073700	F-box family protein	GO:0005515 MF: protein binding
243	MQTL-2A.1	TraesCS2A02G081500	RING/U-box superfamily protein	GO:0005515 MF: protein binding;GO:0008270 MF: zinc ion binding
244	MQTL-2A.1	TraesCS2A02G073600	F-box family protein	GO:0005515 MF: protein binding
245	MQTL-2A.1	TraesCS2A02G070500	Glycerol-3-phosphate dehydrogenase	GO:0004368 MF: glycerol-3-phosphate dehydrogenase activity;GO:0006072 BP: glycerol-3-phosphate metabolic process;GO:0009331 CC: glycerol-3-phosphate dehydrogenase complex;GO:0016491 MF: oxidoreductase activity;GO:0055114 BP: oxidation-reduction process
246	MQTL-2A.1	TraesCS2A02G084600	D-ribose-binding periplasmic
247	MQTL-2A.1	TraesCS2A02G084100	Peroxidase	GO:0004601 MF: peroxidase activity;GO:0006979 BP: response to oxidative stress;GO:0020037 MF: heme binding;GO:0055114 BP: oxidation-reduction process
248	MQTL-2A.1	TraesCS2A02G073300	Receptor-like protein kinase	GO:0004672 MF: protein kinase activity;GO:0005524 MF: ATP binding;GO:0006468 BP: protein phosphorylation
249	MQTL-2A.1	TraesCS2A02G079500	2-oxoglutarate dehydrogenase E1 component family protein	GO:0004591 MF: oxoglutarate dehydrogenase (succinyl-transferring) activity;GO:0006099 BP: tricarboxylic acid cycle;GO:0008152 BP: metabolic process;GO:0016624 MF: oxidoreductase activity, acting on the aldehyde or oxo group of donors, disulfide as acceptor;GO:0030976 MF: thiamine pyrophosphate binding;GO:0055114 BP: oxidation-reduction process
250	MQTL-2A.1	TraesCS2A02G086400	26S protease regulatory subunit	GO:0005524 MF: ATP binding;GO:0005737 CC: cytoplasm;GO:0016787 MF: hydrolase activity;GO:0030163 BP: protein catabolic process
251	MQTL-2A.1	TraesCS2A02G085900	Breast cancer type 1 susceptibility protein homolog
252	MQTL-2A.1	TraesCS2A02G082400	UvrABC system protein C
253	MQTL-2A.1	TraesCS2A02G085700	Ribosomal RNA small subunit methyltransferase A
254	MQTL-2A.1	TraesCS2A02G073500	Glycosyltransferase	GO:0008152 BP: metabolic process;GO:0016758 MF: transferase activity, transferring hexosyl groups
255	MQTL-2A.1	TraesCS2A02G081800	40S ribosomal protein S7
256	MQTL-2A.1	TraesCS2A02G085600	Pleckstrin homology domain-containing family A member 8
257	MQTL-2A.1	TraesCS2A02G080800	Expansin protein	GO:0005576 CC: extracellular region;GO:0019953 BP: sexual reproduction
258	MQTL-2A.1	TraesCS2A02G086300	Transferase family protein	GO:0016747 MF: transferase activity, transferring acyl groups other than amino-acyl groups
259	MQTL-2A.1	TraesCS2A02G078800	vacuolar protein sorting-associated protein, putative (DUF1162)
260	MQTL-2A.1	TraesCS2A02G083300	Elongation factor 1-alpha	GO:0003746 MF: translation elongation factor activity;GO:0003924 MF: GTPase activity;GO:0005525 MF: GTP binding;GO:0005737 CC: cytoplasm;GO:0006414 BP: translational elongation
261	MQTL-2A.1	TraesCS2A02G080400	DnaJ domain containing protein, expressed
262	MQTL-2A.1	TraesCS2A02G076700	Elongation factor 1 alpha	GO:0003924 MF: GTPase activity;GO:0005525 MF: GTP binding
263	MQTL-2A.2	TraesCS2A02G119800	tRNA-specific 2-thiouridylase MnmA
264	MQTL-2A.2	TraesCS2A02G120500	Inner membrane ABC transporter permease protein YtfT
265	MQTL-2A.2	TraesCS2A02G122500	CASP-like protein
266	MQTL-2A.2	TraesCS2A02G125500	Nucleolar family protein
267	MQTL-2A.2	TraesCS2A02G130400	Zinc finger A20 and AN1 domain stress-associated protein	GO:0003677 MF: DNA binding;GO:0008270 MF: zinc ion binding
268	MQTL-2A.2	TraesCS2A02G120600	transmembrane protein, putative (DUF247)
269	MQTL-2A.2	TraesCS2A02G124100	NAD(P)H dehydrogenase (Quinone)	GO:0003955 MF: NAD(P)H dehydrogenase (quinone) activity;GO:0010181 MF: FMN binding;GO:0016491 MF: oxidoreductase activity
270	MQTL-2A.2	TraesCS2A02G118400	UPF0597 protein YhaM	GO:0003676 MF: nucleic acid binding
271	MQTL-2A.2	TraesCS2A02G125800	SKP1-like protein 4
272	MQTL-2A.2	TraesCS2A02G129200	Auxin-induced in root cultures protein 12, putative
273	MQTL-2A.2	TraesCS2A02G126300	Receptor-like protein kinase	GO:0004672 MF: protein kinase activity;GO:0005524 MF: ATP binding;GO:0006468 BP: protein phosphorylation
274	MQTL-2A.2	TraesCS2A02G122700	Short-chain dehydrogenase/reductase	GO:0016491 MF: oxidoreductase activity
275	MQTL-2A.2	TraesCS2A02G127000	Ribosome biogenesis protein BOP1 homolog
276	MQTL-2A.2	TraesCS2A02G125700	Calcium-binding and coiled-coil domain-containing protein 2
277	MQTL-2A.2	TraesCS2A02G127100	Early response to dehydration 15-like protein
278	MQTL-2A.2	TraesCS2A02G127500	Adenosine deaminase-like protein	GO:0019239 MF: deaminase activity
279	MQTL-2A.2	TraesCS2A02G117800	Kinase family protein	GO:0004672 MF: protein kinase activity;GO:0005524 MF: ATP binding;GO:0006468 BP: protein phosphorylation
280	MQTL-2A.2	TraesCS2A02G123100	Short-chain dehydrogenase/reductase
281	MQTL-2A.2	TraesCS2A02G130200	Haloacid dehalogenase-like hydrolase domain-containing protein 3	GO:0008152 BP: metabolic process;GO:0016787 MF: hydrolase activity
282	MQTL-2A.2	TraesCS2A02G123000	Short-chain dehydrogenase/reductase
283	MQTL-2A.2	TraesCS2A02G128000	Lectin receptor kinase	GO:0004672 MF: protein kinase activity;GO:0005524 MF: ATP binding;GO:0006468 BP: protein phosphorylation;GO:0030246 MF: carbohydrate binding
284	MQTL-2A.2	TraesCS2A02G128100	Pseudouridine synthase family protein	GO:0001522 BP: pseudouridine synthesis;GO:0003723 MF: RNA binding;GO:0009451 BP: RNA modification;GO:0009982 MF: pseudouridine synthase activity
285	MQTL-2A.2	TraesCS2A02G123200	FAD-binding Berberine family protein	GO:0003824 MF: catalytic activity;GO:0016491 MF: oxidoreductase activity;GO:0016614 MF: oxidoreductase activity, acting on CH-OH group of donors;GO:0050660 MF: flavin adenine dinucleotide binding;GO:0055114 BP: oxidation-reduction process
286	MQTL-2A.2	TraesCS2A02G123600	Anthocyanin 3'-O-beta-glucosyltransferase	GO:0008270 MF: zinc ion binding
287	MQTL-2A.2	TraesCS2A02G126200	Receptor-like protein kinase	GO:0004672 MF: protein kinase activity;GO:0005524 MF: ATP binding;GO:0006468 BP: protein phosphorylation
288	MQTL-2A.2	TraesCS2A02G120200	RNA helicase family protein
289	MQTL-2A.2	TraesCS2A02G129100	F-box family protein	GO:0005515 MF: protein binding
290	MQTL-2A.2	TraesCS2A02G121100	Kinase interacting (KIP1-like) family protein	GO:0003779 MF: actin binding
291	MQTL-2A.2	TraesCS2A02G121400	F-box family protein	GO:0005515 MF: protein binding
292	MQTL-2A.2	TraesCS2A02G122800	Short-chain dehydrogenase/reductase family protein
293	MQTL-2A.2	TraesCS2A02G126800	RING finger protein	GO:0005515 MF: protein binding;GO:0008270 MF: zinc ion binding
294	MQTL-2A.2	TraesCS2A02G127900	Lectin receptor kinase	GO:0004672 MF: protein kinase activity;GO:0005524 MF: ATP binding;GO:0006468 BP: protein phosphorylation;GO:0030246 MF: carbohydrate binding
295	MQTL-2A.2	TraesCS2A02G117700	Zinc finger protein 512B family
296	MQTL-2A.2	TraesCS2A02G123900	Tyrosine-specific transport protein, putative	GO:0003333 BP: amino acid transmembrane transport
297	MQTL-2A.2	TraesCS2A02G121300	Glycoprotein hormones alpha chain
298	MQTL-2A.2	TraesCS2A02G119000	F-box protein-like	GO:0005515 MF: protein binding
299	MQTL-2A.2	TraesCS2A02G126400	A20/AN1-like zinc finger family protein
300	MQTL-2A.2	TraesCS2A02G124600	RNA binding	GO:0003676 MF: nucleic acid binding
301	MQTL-2A.2	TraesCS2A02G122200	Endo-1,4-beta-xylanase, putative, expressed	GO:0004553 MF: hydrolase activity, hydrolyzing O-glycosyl compounds;GO:0005975 BP: carbohydrate metabolic process;GO:0016798 MF: hydrolase activity, acting on glycosyl bonds
302	MQTL-2A.2	TraesCS2A02G118300	Receptor kinase	GO:0004672 MF: protein kinase activity;GO:0005515 MF: protein binding;GO:0005524 MF: ATP binding;GO:0006468 BP: protein phosphorylation
303	MQTL-2A.2	TraesCS2A02G120700	basic helix-loop-helix (bHLH) DNA-binding superfamily protein	GO:0046983 MF: protein dimerization activity
304	MQTL-2A.2	TraesCS2A02G129900	Condensin complex subunit 1	GO:0005488 MF: binding
305	MQTL-2A.2	TraesCS2A02G123500	Disease resistance protein RPM1	GO:0043531 MF: ADP binding
306	MQTL-2A.2	TraesCS2A02G120300	WW domain-containing protein
307	MQTL-2A.2	TraesCS2A02G122400	Splicing factor U2AF, large subunit	GO:0003676 MF: nucleic acid binding
308	MQTL-2A.2	TraesCS2A02G125300	Pentatricopeptide repeat-containing protein	GO:0005515 MF: protein binding
309	MQTL-2A.2	TraesCS2A02G125200	Elongation factor 1-beta	GO:0003746 MF: translation elongation factor activity;GO:0005853 CC: eukaryotic translation elongation factor 1 complex;GO:0006414 BP: translational elongation
310	MQTL-2A.2	TraesCS2A02G119300	Kinase family protein	GO:0004672 MF: protein kinase activity;GO:0005524 MF: ATP binding;GO:0006468 BP: protein phosphorylation
311	MQTL-2A.2	TraesCS2A02G124300	nuclear fusion defective 6
312	MQTL-2A.2	TraesCS2A02G122300	Tesmin/TSO1-like CXC domain-containing protein
313	MQTL-2A.2	TraesCS2A02G119100	Cytochrome P450	GO:0005506 MF: iron ion binding;GO:0016705 MF: oxidoreductase activity, acting on paired donors, with incorporation or reduction of molecular oxygen;GO:0020037 MF: heme binding;GO:0055114 BP: oxidation-reduction process
314	MQTL-2A.2	TraesCS2A02G127800	Pleiotropic drug resistance ABC transporter	GO:0005524 MF: ATP binding;GO:0016020 CC: membrane;GO:0016887 MF: ATPase activity
315	MQTL-2A.2	TraesCS2A02G126900	Nucleosome-remodeling factor subunit	GO:0005515 MF: protein binding;GO:0008270 MF: zinc ion binding
316	MQTL-2A.2	TraesCS2A02G127300	Phospho-N-acetylmuramoyl-pentapeptide-transferase	GO:0008963 MF: phospho-N-acetylmuramoyl-pentapeptide-transferase activity;GO:0016021 CC: integral component of membrane
317	MQTL-2A.2	TraesCS2A02G119200	Protein GAMETE EXPRESSED 1
318	MQTL-2A.2	TraesCS2A02G120100	Photosystem II reaction center protein M
319	MQTL-2A.2	TraesCS2A02G121900	Dirigent protein
320	MQTL-2A.2	TraesCS2A02G118800	Nucleolar protein
321	MQTL-2A.2	TraesCS2A02G121500	F-box family protein	GO:0005515 MF: protein binding
322	MQTL-2A.2	TraesCS2A02G122600	Cellulose synthase, putative	GO:0016020 CC: membrane;GO:0016760 MF: cellulose synthase (UDP-forming) activity;GO:0030244 BP: cellulose biosynthetic process
323	MQTL-2A.2	TraesCS2A02G123700	Photosystem I P700 chlorophyll a apoprotein A2
324	MQTL-2A.2	TraesCS2A02G127200	Ubiquitin carboxyl-terminal hydrolase	GO:0006511 BP: ubiquitin-dependent protein catabolic process;GO:0016579 BP: protein deubiquitination;GO:0036459 MF: thiol-dependent ubiquitinyl hydrolase activity
325	MQTL-2A.2	TraesCS2A02G125400	Nucleolar family protein
326	MQTL-2A.2	TraesCS2A02G124400	Membrane-associated zinc metalloprotease family protein, expressed	GO:0004222 MF: metalloendopeptidase activity;GO:0005515 MF: protein binding;GO:0006508 BP: proteolysis
327	MQTL-2A.2	TraesCS2A02G117600	Ankyrin repeat protein-like	GO:0005515 MF: protein binding
328	MQTL-2A.2	TraesCS2A02G124000	Pentatricopeptide repeat-containing protein	GO:0005515 MF: protein binding;GO:0008270 MF: zinc ion binding
329	MQTL-2A.2	TraesCS2A02G123800	4-alpha-glucanotransferase	GO:0004134 MF: 4-alpha-glucanotransferase activity;GO:0005975 BP: carbohydrate metabolic process;GO:0030246 MF: carbohydrate binding;GO:2001070 MF: starch binding
330	MQTL-2A.2	TraesCS2A02G119900	CASP-like protein 2U1
331	MQTL-2A.2	TraesCS2A02G124800	Homeobox protein	GO:0003677 MF: DNA binding
332	MQTL-2A.2	TraesCS2A02G125000	F-box domain containing protein
333	MQTL-2A.2	TraesCS2A02G119400	Nucleolar protein
334	MQTL-2A.2	TraesCS2A02G122000	Membrane-associated 30 kDa, chloroplastic
335	MQTL-2A.2	TraesCS2A02G118900	flavin-monooxygenase glucosinolate S-oxygenase 5
336	MQTL-2A.2	TraesCS2A02G130500	Zinc finger A20 and AN1 domain stress-associated protein	GO:0003677 MF: DNA binding;GO:0008270 MF: zinc ion binding
337	MQTL-2A.2	TraesCS2A02G126700	WD40 repeat-like protein	GO:0005515 MF: protein binding
338	MQTL-2A.2	TraesCS2A02G126600	Lectin receptor kinase	GO:0004672 MF: protein kinase activity;GO:0005524 MF: ATP binding;GO:0006468 BP: protein phosphorylation;GO:0030246 MF: carbohydrate binding
339	MQTL-2A.2	TraesCS2A02G128200	Glycosyltransferase	GO:0008152 BP: metabolic process;GO:0016758 MF: transferase activity, transferring hexosyl groups
340	MQTL-2A.2	TraesCS2A02G128900	Serine/threonine-protein kinase	GO:0004672 MF: protein kinase activity;GO:0005524 MF: ATP binding;GO:0006468 BP: protein phosphorylation;GO:0048544 BP: recognition of pollen
341	MQTL-2A.2	TraesCS2A02G122100	Short-chain dehydrogenase/reductase
342	MQTL-2A.2	TraesCS2A02G130300	DUF4228 domain protein
343	MQTL-2A.2	TraesCS2A02G126100	Cysteine proteinase inhibitor	GO:0004869 MF: cysteine-type endopeptidase inhibitor activity
344	MQTL-2A.2	TraesCS2A02G129000	E3 ubiquitin-protein ligase	GO:0005515 MF: protein binding;GO:0005634 CC: nucleus;GO:0006511 BP: ubiquitin-dependent protein catabolic process;GO:0007275 BP: multicellular organism development;GO:0008270 MF: zinc ion binding
345	MQTL-2A.2	TraesCS2A02G127400	E3 ubiquitin-protein ligase	GO:0005515 MF: protein binding
346	MQTL-2A.2	TraesCS2A02G127700	Benzyl alcohol O-benzoyltransferase	GO:0016747 MF: transferase activity, transferring acyl groups other than amino-acyl groups
347	MQTL-2A.2	TraesCS2A02G119500	S-adenosylmethionine-dependent methyltransferase, putative
348	MQTL-2A.2	TraesCS2A02G128800	Glutaredoxin family protein, expressed	GO:0009055 MF: electron carrier activity;GO:0015035 MF: protein disulfide oxidoreductase activity;GO:0045454 BP: cell redox homeostasis
349	MQTL-2A.2	TraesCS2A02G124500	F-box domain containing protein	GO:0005515 MF: protein binding
350	MQTL-2A.2	TraesCS2A02G121200	Superoxide dismutase [Cu-Zn]	GO:0004784 MF: superoxide dismutase activity;GO:0006801 BP: superoxide metabolic process;GO:0046872 MF: metal ion binding;GO:0055114 BP: oxidation-reduction process
351	MQTL-2A.2	TraesCS2A02G118100	Zinc finger CCCH domain-containing protein
352	MQTL-2A.2	TraesCS2A02G125600	Metallo-beta-lactamase-like
353	MQTL-2A.2	TraesCS2A02G129500	18S pre-ribosomal assembly protein gar2-like protein
354	MQTL-2A.2	TraesCS2A02G128700	ATP-dependent RNA helicase DDX47	GO:0003676 MF: nucleic acid binding;GO:0005524 MF: ATP binding
355	MQTL-2A.2	TraesCS2A02G118600	GDSL esterase/lipase	GO:0016788 MF: hydrolase activity, acting on ester bonds
356	MQTL-2A.2	TraesCS2A02G128600	carboxyl-terminal peptidase (DUF239)
357	MQTL-2A.2	TraesCS2A02G119600	CONSTANS-like zinc finger protein	GO:0005515 MF: protein binding;GO:0005622 CC: intracellular;GO:0008270 MF: zinc ion binding
358	MQTL-2A.2	TraesCS2A02G122900	Short-chain dehydrogenase/reductase
359	MQTL-2A.2	TraesCS2A02G121000	Sodium/hydrogen exchanger	GO:0006812 BP: cation transport;GO:0006814 BP: sodium ion transport;GO:0006885 BP: regulation of pH;GO:0015299 MF: solute:proton antiporter activity;GO:0015385 MF: sodium:proton antiporter activity;GO:0016021 CC: integral component of membrane;GO:0055085 BP: transmembrane transport
360	MQTL-2A.2	TraesCS2A02G117900	Lipase	GO:0006629 BP: lipid metabolic process
361	MQTL-2A.2	TraesCS2A02G126000	L-gulonolactone oxidase	GO:0003824 MF: catalytic activity;GO:0003885 MF: D-arabinono-1,4-lactone oxidase activity;GO:0016020 CC: membrane;GO:0016491 MF: oxidoreductase activity;GO:0016614 MF: oxidoreductase activity, acting on CH-OH group of donors;GO:0050660 MF: flavin adenine dinucleotide binding;GO:0055114 BP: oxidation-reduction process
362	MQTL-2A.2	TraesCS2A02G129400	Disease resistance protein family
363	MQTL-2A.2	TraesCS2A02G123400	FAD-binding Berberine family protein, putative	GO:0003824 MF: catalytic activity;GO:0016491 MF: oxidoreductase activity;GO:0016614 MF: oxidoreductase activity, acting on CH-OH group of donors;GO:0050660 MF: flavin adenine dinucleotide binding;GO:0055114 BP: oxidation-reduction process
364	MQTL-2A.2	TraesCS2A02G128500	ABC transporter, putative	GO:0005524 MF: ATP binding;GO:0006810 BP: transport;GO:0016021 CC: integral component of membrane;GO:0016887 MF: ATPase activity;GO:0042626 MF: ATPase activity, coupled to transmembrane movement of substances;GO:0055085 BP: transmembrane transport
365	MQTL-2A.2	TraesCS2A02G129300	NBS-LRR disease resistance protein	GO:0043531 MF: ADP binding
366	MQTL-2A.2	TraesCS2A02G118200	Lipid transfer protein
367	MQTL-2A.2	TraesCS2A02G129700	Protein kinase	GO:0004672 MF: protein kinase activity;GO:0005509 MF: calcium ion binding;GO:0005515 MF: protein binding;GO:0005524 MF: ATP binding;GO:0006468 BP: protein phosphorylation
368	MQTL-2A.2	TraesCS2A02G128300	Sialyltransferase-like protein 2	GO:0006486 BP: protein glycosylation;GO:0008373 MF: sialyltransferase activity
369	MQTL-2A.2	TraesCS2A02G119700	multidrug resistance-associated protein 12
370	MQTL-2A.2	TraesCS2A02G125900	S-adenosylmethionine:tRNA ribosyltransferase-isomerase
371	MQTL-2A.2	TraesCS2A02G118000	Zinc finger CCCH domain-containing protein
372	MQTL-2A.2	TraesCS2A02G123300	Collagen, type IV, alpha 5
373	MQTL-2A.2	TraesCS2A02G124900	Phosducin-like protein 3
374	MQTL-2A.2	TraesCS2A02G121700	F-box family protein	GO:0005515 MF: protein binding
375	MQTL-2A.2	TraesCS2A02G121600	F-box family protein
376	MQTL-2A.2	TraesCS2A02G120000	Ypt/Rab-GAP domain of gyp1p superfamily protein
377	MQTL-2A.2	TraesCS2A02G118700	Adenylyl cyclase	GO:0005515 MF: protein binding
378	MQTL-2A.2	TraesCS2A02G129600	NAD(P)-binding Rossmann-fold superfamily protein
379	MQTL-2A.2	TraesCS2A02G120400	adenine nucleotide transporter 1
380	MQTL-2A.2	TraesCS2A02G120800	Beta-amylase	GO:0000272 BP: polysaccharide catabolic process;GO:0016161 MF: beta-amylase activity
381	MQTL-2A.2	TraesCS2A02G126500	Lectin receptor kinase	GO:0004672 MF: protein kinase activity;GO:0005524 MF: ATP binding;GO:0006468 BP: protein phosphorylation;GO:0030246 MF: carbohydrate binding
382	MQTL-2A.2	TraesCS2A02G121800	Short-chain dehydrogenase/reductase
383	MQTL-2A.2	TraesCS2A02G124700	Pre-rRNA-processing protein ESF2	GO:0003676 MF: nucleic acid binding
384	MQTL-2A.2	TraesCS2A02G127600	Adenosine deaminase-like protein	GO:0019239 MF: deaminase activity
385	MQTL-2A.2	TraesCS2A02G120900	Tubby-like F-box protein	GO:0005515 MF: protein binding
386	MQTL-2A.2	TraesCS2A02G129800	Annexin	GO:0005509 MF: calcium ion binding;GO:0005544 MF: calcium-dependent phospholipid binding
387	MQTL-2A.2	TraesCS2A02G124200	NAD(P)H dehydrogenase (Quinone)	GO:0003955 MF: NAD(P)H dehydrogenase (quinone) activity;GO:0010181 MF: FMN binding;GO:0016491 MF: oxidoreductase activity
388	MQTL-2A.2	TraesCS2A02G125100	Cytochrome P450 family protein, expressed	GO:0005506 MF: iron ion binding;GO:0016705 MF: oxidoreductase activity, acting on paired donors, with incorporation or reduction of molecular oxygen;GO:0020037 MF: heme binding;GO:0055114 BP: oxidation-reduction process
389	MQTL-2A.3	TraesCS2A02G116200	WRKY DNA-binding protein 43
390	MQTL-2A.3	TraesCS2A02G108400	Peroxidase	GO:0004601 MF: peroxidase activity;GO:0006979 BP: response to oxidative stress;GO:0020037 MF: heme binding;GO:0055114 BP: oxidation-reduction process
391	MQTL-2A.3	TraesCS2A02G113300	Cucumisin	GO:0005515 MF: protein binding
392	MQTL-2A.3	TraesCS2A02G108200	Peroxidase	GO:0004601 MF: peroxidase activity;GO:0006979 BP: response to oxidative stress;GO:0020037 MF: heme binding;GO:0055114 BP: oxidation-reduction process
393	MQTL-2A.3	TraesCS2A02G111600	splicing factor-like protein	GO:0003676 MF: nucleic acid binding
394	MQTL-2A.3	TraesCS2A02G112900	Ubiquitin-like-specific protease ESD4	GO:0006508 BP: proteolysis;GO:0008234 MF: cysteine-type peptidase activity
395	MQTL-2A.3	TraesCS2A02G108700	Peroxidase	GO:0004601 MF: peroxidase activity;GO:0006979 BP: response to oxidative stress;GO:0020037 MF: heme binding;GO:0055114 BP: oxidation-reduction process
396	MQTL-2A.3	TraesCS2A02G113100	Ribosomal protein S8e/ribosomal biogenesis NSA2
397	MQTL-2A.3	TraesCS2A02G111100	L-rhamnose-proton symporter
398	MQTL-2A.3	TraesCS2A02G115300	Calcium-dependent lipid-binding (CaLB domain) family protein	GO:0005515 MF: protein binding
399	MQTL-2A.3	TraesCS2A02G114200	Rapid alkalinization factor
400	MQTL-2A.3	TraesCS2A02G112100	DEAD-box ATP-dependent RNA helicase CshA
401	MQTL-2A.3	TraesCS2A02G107500	Peroxidase	GO:0004601 MF: peroxidase activity;GO:0006979 BP: response to oxidative stress;GO:0020037 MF: heme binding;GO:0055114 BP: oxidation-reduction process
402	MQTL-2A.3	TraesCS2A02G116600	MORC family CW-type zinc finger protein 4	GO:0008270 MF: zinc ion binding
403	MQTL-2A.3	TraesCS2A02G109700	Acyl-CoA dehydrogenase	GO:0003995 MF: acyl-CoA dehydrogenase activity;GO:0008152 BP: metabolic process;GO:0016627 MF: oxidoreductase activity, acting on the CH-CH group of donors;GO:0050660 MF: flavin adenine dinucleotide binding;GO:0055114 BP: oxidation-reduction process
404	MQTL-2A.3	TraesCS2A02G110900	NBS-LRR disease resistance protein-like protein	GO:0003677 MF: DNA binding;GO:0043531 MF: ADP binding
405	MQTL-2A.3	TraesCS2A02G112400	Universal stress protein	GO:0006950 BP: response to stress
406	MQTL-2A.3	TraesCS2A02G117200	Subtilisin-like protease
407	MQTL-2A.3	TraesCS2A02G115200	WD repeat phosphoinositide-interacting-like protein	GO:0005515 MF: protein binding
408	MQTL-2A.3	TraesCS2A02G115400	Calcium-dependent lipid-binding (CaLB domain) family protein	GO:0005515 MF: protein binding
409	MQTL-2A.3	TraesCS2A02G113500	UDP-glycosyltransferase	GO:0008152 BP: metabolic process;GO:0016758 MF: transferase activity, transferring hexosyl groups
410	MQTL-2A.3	TraesCS2A02G113800	LURP-one-like protein
411	MQTL-2A.3	TraesCS2A02G108000	Peroxidase	GO:0004601 MF: peroxidase activity;GO:0006979 BP: response to oxidative stress;GO:0020037 MF: heme binding;GO:0055114 BP: oxidation-reduction process
412	MQTL-2A.3	TraesCS2A02G108300	Peroxidase	GO:0004601 MF: peroxidase activity;GO:0006979 BP: response to oxidative stress;GO:0020037 MF: heme binding;GO:0055114 BP: oxidation-reduction process
413	MQTL-2A.3	TraesCS2A02G109900	60S ribosomal protein L18	GO:0003735 MF: structural constituent of ribosome;GO:0005622 CC: intracellular;GO:0005840 CC: ribosome;GO:0006412 BP: translation
414	MQTL-2A.3	TraesCS2A02G107700	Peroxidase	GO:0004601 MF: peroxidase activity;GO:0006979 BP: response to oxidative stress;GO:0020037 MF: heme binding;GO:0055114 BP: oxidation-reduction process
415	MQTL-2A.3	TraesCS2A02G108600	Peroxidase	GO:0004601 MF: peroxidase activity;GO:0006979 BP: response to oxidative stress;GO:0020037 MF: heme binding;GO:0055114 BP: oxidation-reduction process
416	MQTL-2A.3	TraesCS2A02G111000	Hypoxia-responsive family protein-like
417	MQTL-2A.3	TraesCS2A02G112000	F-box protein	GO:0005515 MF: protein binding
418	MQTL-2A.3	TraesCS2A02G107900	Heat shock 70 kDa protein
419	MQTL-2A.3	TraesCS2A02G110300	Thaumatin-like protein
420	MQTL-2A.3	TraesCS2A02G108900	Ribosomal protein L19	GO:0003735 MF: structural constituent of ribosome;GO:0005622 CC: intracellular;GO:0005840 CC: ribosome;GO:0006412 BP: translation
421	MQTL-2A.3	TraesCS2A02G117100	tRNA pseudouridine synthase B
422	MQTL-2A.3	TraesCS2A02G115800	Aspartic proteinase nepenthesin-2
423	MQTL-2A.3	TraesCS2A02G114900	Heavy metal transport/detoxification superfamily protein, putative	GO:0030001 BP: metal ion transport;GO:0046872 MF: metal ion binding
424	MQTL-2A.3	TraesCS2A02G109000	RING/U-box superfamily protein	GO:0005515 MF: protein binding;GO:0008270 MF: zinc ion binding
425	MQTL-2A.3	TraesCS2A02G107600	Peroxidase	GO:0004601 MF: peroxidase activity;GO:0006979 BP: response to oxidative stress;GO:0020037 MF: heme binding;GO:0055114 BP: oxidation-reduction process
426	MQTL-2A.3	TraesCS2A02G114100	Protein arginine methyltransferase	GO:0006479 BP: protein methylation;GO:0008168 MF: methyltransferase activity
427	MQTL-2A.3	TraesCS2A02G111400	SKP1-like protein 4
428	MQTL-2A.3	TraesCS2A02G116000	Cation calcium exchanger	GO:0016021 CC: integral component of membrane;GO:0055085 BP: transmembrane transport
429	MQTL-2A.3	TraesCS2A02G111800	F-box protein	GO:0005515 MF: protein binding
430	MQTL-2A.3	TraesCS2A02G113600	3-oxo-5-alpha-steroid 4-dehydrogenase family protein	GO:0005737 CC: cytoplasm;GO:0006629 BP: lipid metabolic process;GO:0016021 CC: integral component of membrane;GO:0016627 MF: oxidoreductase activity, acting on the CH-CH group of donors
431	MQTL-2A.3	TraesCS2A02G111500	Fructokinase-2
432	MQTL-2A.3	TraesCS2A02G107300	Peroxidase	GO:0004601 MF: peroxidase activity;GO:0006979 BP: response to oxidative stress;GO:0020037 MF: heme binding;GO:0055114 BP: oxidation-reduction process
433	MQTL-2A.3	TraesCS2A02G115700	Calcium-dependent lipid-binding domain-containing protein	GO:0005515 MF: protein binding
434	MQTL-2A.3	TraesCS2A02G109100	Diaminobutyrate--2-oxoglutarate transaminase
435	MQTL-2A.3	TraesCS2A02G111900	F-box protein	GO:0005515 MF: protein binding
436	MQTL-2A.3	TraesCS2A02G117400	DNA polymerase	GO:0000166 MF: nucleotide binding;GO:0003676 MF: nucleic acid binding;GO:0003677 MF: DNA binding;GO:0003887 MF: DNA-directed DNA polymerase activity;GO:0008408 MF: 3'-5' exonuclease activity
437	MQTL-2A.3	TraesCS2A02G107400	AT hook motif-containing protein, putative
438	MQTL-2A.3	TraesCS2A02G113000	F-actin capping protein alpha subunit	GO:0008290 CC: F-actin capping protein complex;GO:0051016 BP: barbed-end actin filament capping
439	MQTL-2A.3	TraesCS2A02G116300	WRKY DNA-binding protein 43
440	MQTL-2A.3	TraesCS2A02G110100	Pollen Ole e 1 allergen/extensin
441	MQTL-2A.3	TraesCS2A02G112600	Universal stress protein	GO:0006950 BP: response to stress
442	MQTL-2A.3	TraesCS2A02G112300	Protein AIG1	GO:0005525 MF: GTP binding
443	MQTL-2A.3	TraesCS2A02G111700	Universal stress protein	GO:0006950 BP: response to stress
444	MQTL-2A.3	TraesCS2A02G116800	E3 ubiquitin-protein ligase
445	MQTL-2A.3	TraesCS2A02G115000	GH3 family protein
446	MQTL-2A.3	TraesCS2A02G113400	tRNA-specific 2-thiouridylase MnmA	GO:0005515 MF: protein binding
447	MQTL-2A.3	TraesCS2A02G115900	Secreted protein BARF1
448	MQTL-2A.3	TraesCS2A02G110500	60S ribosomal protein L22, putative	GO:0003735 MF: structural constituent of ribosome;GO:0005622 CC: intracellular;GO:0005840 CC: ribosome;GO:0006412 BP: translation
449	MQTL-2A.3	TraesCS2A02G109400	Aspartic proteinase nepenthesin-1
450	MQTL-2A.3	TraesCS2A02G112700	THUMP domain-containing protein 1	GO:0003723 MF: RNA binding
451	MQTL-2A.3	TraesCS2A02G115100	40S ribosomal protein S21	GO:0003735 MF: structural constituent of ribosome;GO:0005622 CC: intracellular;GO:0005840 CC: ribosome;GO:0006412 BP: translation
452	MQTL-2A.3	TraesCS2A02G114400	Photosystem I reaction center subunit N	GO:0009522 CC: photosystem I;GO:0015979 BP: photosynthesis
453	MQTL-2A.3	TraesCS2A02G111200	Kelch repeat-containing protein	GO:0005515 MF: protein binding
454	MQTL-2A.3	TraesCS2A02G112200	GPI-anchored wall transfer protein 1	GO:0006506 BP: GPI anchor biosynthetic process;GO:0016021 CC: integral component of membrane;GO:0016746 MF: transferase activity, transferring acyl groups
455	MQTL-2A.3	TraesCS2A02G109800	Ethylene-responsive transcription factor	GO:0003677 MF: DNA binding;GO:0003700 MF: transcription factor activity, sequence-specific DNA binding;GO:0006355 BP: regulation of transcription, DNA-templated
456	MQTL-2A.3	TraesCS2A02G110000	Phospholipid hydroperoxide glutathione peroxidase, mitochondrial
457	MQTL-2A.3	TraesCS2A02G117000	GTPase obg	GO:0000166 MF: nucleotide binding;GO:0000287 MF: magnesium ion binding;GO:0003924 MF: GTPase activity;GO:0005525 MF: GTP binding
458	MQTL-2A.3	TraesCS2A02G109200	Germin-like protein 1	GO:0030145 MF: manganese ion binding;GO:0045735 MF: nutrient reservoir activity
459	MQTL-2A.3	TraesCS2A02G111300	Multidrug resistance protein MdtC	GO:0009523 CC: photosystem II;GO:0015979 BP: photosynthesis;GO:0016020 CC: membrane
460	MQTL-2A.3	TraesCS2A02G114600	Flowering-promoting factor 1-like protein 1
461	MQTL-2A.3	TraesCS2A02G109300	Aspartic proteinase nepenthesin-2
462	MQTL-2A.3	TraesCS2A02G112800	E3 ubiquitin-protein ligase	GO:0005515 MF: protein binding;GO:0008270 MF: zinc ion binding
463	MQTL-2A.3	TraesCS2A02G110700	DNA-directed RNA polymerases I, II, and III subunit rpabc3	GO:0006351 BP: transcription, DNA-templated
464	MQTL-2A.3	TraesCS2A02G117500	Ankyrin repeat protein-like	GO:0005515 MF: protein binding
465	MQTL-2A.3	TraesCS2A02G110800	NBS-LRR disease resistance protein-like protein	GO:0003677 MF: DNA binding;GO:0043531 MF: ADP binding
466	MQTL-2A.3	TraesCS2A02G116100	Two-component response regulator	GO:0003677 MF: DNA binding
467	MQTL-2A.3	TraesCS2A02G110400	Pentatricopeptide repeat-containing protein
468	MQTL-2A.3	TraesCS2A02G108800	BHLH transcription factor	GO:0046983 MF: protein dimerization activity
469	MQTL-2A.3	TraesCS2A02G112500	Universal stress protein	GO:0006950 BP: response to stress
470	MQTL-2A.3	TraesCS2A02G115600	Aspartic proteinase nepenthesin-1
471	MQTL-2A.3	TraesCS2A02G116500	Pentatricopeptide repeat-containing protein	GO:0005515 MF: protein binding
472	MQTL-2A.3	TraesCS2A02G117300	Xylose isomerase	GO:0005975 BP: carbohydrate metabolic process;GO:0009045 MF: xylose isomerase activity
473	MQTL-2A.3	TraesCS2A02G109500	Peroxiredoxin	GO:0016209 MF: antioxidant activity;GO:0016491 MF: oxidoreductase activity;GO:0055114 BP: oxidation-reduction process
474	MQTL-2A.3	TraesCS2A02G110600	UPF0235 protein
475	MQTL-2A.3	TraesCS2A02G116900	Ethylene-responsive transcription factor	GO:0003677 MF: DNA binding;GO:0003700 MF: transcription factor activity, sequence-specific DNA binding;GO:0006355 BP: regulation of transcription, DNA-templated
476	MQTL-2A.3	TraesCS2A02G116400	WRKY DNA-binding protein 43
477	MQTL-2A.3	TraesCS2A02G110200	ABC transporter G family member	GO:0005524 MF: ATP binding;GO:0016020 CC: membrane;GO:0016887 MF: ATPase activity
478	MQTL-2A.3	TraesCS2A02G109600	Pectinesterase	GO:0004857 MF: enzyme inhibitor activity;GO:0005618 CC: cell wall;GO:0030599 MF: pectinesterase activity;GO:0042545 BP: cell wall modification
479	MQTL-2A.3	TraesCS2A02G108500	Peroxidase	GO:0004601 MF: peroxidase activity;GO:0006979 BP: response to oxidative stress;GO:0020037 MF: heme binding;GO:0055114 BP: oxidation-reduction process
480	MQTL-2A.3	TraesCS2A02G114700	Uveal autoantigen with coiled-coil domains and ankyrin repeats isoform 2
481	MQTL-2A.3	TraesCS2A02G107800	Peroxidase	GO:0004601 MF: peroxidase activity;GO:0006979 BP: response to oxidative stress;GO:0020037 MF: heme binding;GO:0055114 BP: oxidation-reduction process
482	MQTL-2A.3	TraesCS2A02G113700	UDP-glycosyltransferase	GO:0008152 BP: metabolic process;GO:0016758 MF: transferase activity, transferring hexosyl groups
483	MQTL-2A.3	TraesCS2A02G116700	Potassium transporter	GO:0015079 MF: potassium ion transmembrane transporter activity;GO:0016020 CC: membrane;GO:0071805 BP: potassium ion transmembrane transport
484	MQTL-2A.3	TraesCS2A02G115500	Calcium-dependent lipid-binding domain-containing protein	GO:0005515 MF: protein binding
485	MQTL-2A.3	TraesCS2A02G107200	Peroxidase	GO:0004601 MF: peroxidase activity;GO:0006979 BP: response to oxidative stress;GO:0020037 MF: heme binding;GO:0055114 BP: oxidation-reduction process
486	MQTL-2A.3	TraesCS2A02G113200	T-box protein
487	MQTL-2A.3	TraesCS2A02G113900	ATP-dependent zinc metalloprotease FtsH	GO:0005515 MF: protein binding;GO:0005524 MF: ATP binding
488	MQTL-2A.3	TraesCS2A02G114800	Pentatricopeptide repeat-containing protein	GO:0005515 MF: protein binding
489	MQTL-2A.3	TraesCS2A02G108100	Peroxidase	GO:0004601 MF: peroxidase activity;GO:0006979 BP: response to oxidative stress;GO:0020037 MF: heme binding;GO:0055114 BP: oxidation-reduction process
490	MQTL-2A.3	TraesCS2A02G114000	Rubber elongation factor
491	MQTL-2A.3	TraesCS2A02G114300	60S ribosome subunit biogenesis protein NIP7 homolog	GO:0003723 MF: RNA binding;GO:0005634 CC: nucleus;GO:0042255 BP: ribosome assembly
492	MQTL-2A.4	TraesCS2A02G053700	Triosephosphate isomerase
493	MQTL-2A.4	TraesCS2A02G053400	Cyclopropane-fatty-acyl-phospholipid synthase	GO:0016491 MF: oxidoreductase activity;GO:0055114 BP: oxidation-reduction process
494	MQTL-2A.4	TraesCS2A02G054700	Cysteine protease, putative	GO:0006508 BP: proteolysis;GO:0008234 MF: cysteine-type peptidase activity
495	MQTL-2A.4	TraesCS2A02G054400	Glutamate receptor ionotropic, NMDA 2D
496	MQTL-2A.4	TraesCS2A02G054600	Cysteine protease, putative	GO:0006508 BP: proteolysis;GO:0008234 MF: cysteine-type peptidase activity
497	MQTL-2A.4	TraesCS2A02G054000	Disease resistance protein
498	MQTL-2A.4	TraesCS2A02G054300	Nuclear pore complex protein NUP205
499	MQTL-2A.4	TraesCS2A02G053800	Serine/threonine protein phosphatase 7 long form isogeny
500	MQTL-2A.4	TraesCS2A02G054200	Glycosyltransferase	GO:0008152 BP: metabolic process;GO:0016758 MF: transferase activity, transferring hexosyl groups
501	MQTL-2A.4	TraesCS2A02G054800	Cysteine protease, putative	GO:0006508 BP: proteolysis;GO:0008234 MF: cysteine-type peptidase activity
502	MQTL-2A.4	TraesCS2A02G054500	Cysteine protease, putative	GO:0006508 BP: proteolysis;GO:0008234 MF: cysteine-type peptidase activity
503	MQTL-2A.4	TraesCS2A02G053500	NAC domain-containing protein	GO:0003677 MF: DNA binding;GO:0006355 BP: regulation of transcription, DNA-templated
504	MQTL-2A.4	TraesCS2A02G053600	Dirigent protein
505	MQTL-2A.4	TraesCS2A02G053900	RNA-binding (RRM/RBD/RNP motifs) family protein
506	MQTL-2A.4	TraesCS2A02G054900	Cysteine protease, putative	GO:0006508 BP: proteolysis;GO:0008234 MF: cysteine-type peptidase activity
507	MQTL-2A.4	TraesCS2A02G054100	Kinesin-like protein
508	MQTL-2A.5	TraesCS2A02G163300	Alpha/beta-hydrolase superfamily protein	GO:0003824 MF: catalytic activity
509	MQTL-2A.5	TraesCS2A02G162100	Alpha-ketoglutarate-dependent dioxygenase alkB-like protein 2
510	MQTL-2A.5	TraesCS2A02G164600	GEM-like protein 1
511	MQTL-2A.5	TraesCS2A02G165400	SIGNAL PEPTIDE PEPTIDASE-LIKE 4
512	MQTL-2A.5	TraesCS2A02G162700	Arginine/serine-rich splicing factor, putative, expressed	GO:0003676 MF: nucleic acid binding
513	MQTL-2A.5	TraesCS2A02G163200	Signal peptidase subunit-12	GO:0005787 CC: signal peptidase complex;GO:0006465 BP: signal peptide processing;GO:0008233 MF: peptidase activity;GO:0016021 CC: integral component of membrane
514	MQTL-2A.5	TraesCS2A02G161700	Leucine-rich repeat protein kinase family protein
515	MQTL-2A.5	TraesCS2A02G165200	Purple acid phosphatase	GO:0016787 MF: hydrolase activity
516	MQTL-2A.5	TraesCS2A02G164800	Cyclin family protein	GO:0005634 CC: nucleus
517	MQTL-2A.5	TraesCS2A02G161900	P-loop containing nucleoside triphosphate hydrolases superfamily protein
518	MQTL-2A.5	TraesCS2A02G166800	Dihydropteroate synthase, putative	GO:0003848 MF: 2-amino-4-hydroxy-6-hydroxymethyldihydropteridine diphosphokinase activity;GO:0004156 MF: dihydropteroate synthase activity;GO:0009396 BP: folic acid-containing compound biosynthetic process;GO:0042558 BP: pteridine-containing compound metabolic process;GO:0044237 BP: cellular metabolic process
519	MQTL-2A.5	TraesCS2A02G164300	TNF receptor-associated factor family protein	GO:0005515 MF: protein binding;GO:0008270 MF: zinc ion binding
520	MQTL-2A.5	TraesCS2A02G167300	Ring finger protein, putative	GO:0005515 MF: protein binding;GO:0008270 MF: zinc ion binding
521	MQTL-2A.5	TraesCS2A02G165900	Zinc finger CCCH domain-containing protein 62
522	MQTL-2A.5	TraesCS2A02G162200	nitric oxide synthase-interacting protein
523	MQTL-2A.5	TraesCS2A02G162500	Aspartic proteinase nepenthesin-1
524	MQTL-2A.5	TraesCS2A02G161800	Tuftelin interacting protein 11 domain containing protein	GO:0003676 MF: nucleic acid binding;GO:0003677 MF: DNA binding;GO:0005634 CC: nucleus;GO:0006355 BP: regulation of transcription, DNA-templated
525	MQTL-2A.5	TraesCS2A02G162000	Aspartic proteinase nepenthesin-1
526	MQTL-2A.5	TraesCS2A02G165100	Chaperone protein DnaJ
527	MQTL-2A.5	TraesCS2A02G168600	Erect panicle 2 protein
528	MQTL-2A.5	TraesCS2A02G167000	ankyrin repeat protein
529	MQTL-2A.5	TraesCS2A02G167600	Dirigent protein
530	MQTL-2A.5	TraesCS2A02G162400	myosin heavy chain-like protein
531	MQTL-2A.5	TraesCS2A02G163400	Pentatricopeptide repeat-containing protein, putative	GO:0005515 MF: protein binding
532	MQTL-2A.5	TraesCS2A02G161500	WRKY transcription factor	GO:0003700 MF: transcription factor activity, sequence-specific DNA binding;GO:0006355 BP: regulation of transcription, DNA-templated;GO:0043565 MF: sequence-specific DNA binding
533	MQTL-2A.5	TraesCS2A02G164700	Pentatricopeptide repeat-containing protein
534	MQTL-2A.5	TraesCS2A02G161200	Trehalose 6-phosphate phosphatase	GO:0003824 MF: catalytic activity;GO:0005992 BP: trehalose biosynthetic process
535	MQTL-2A.5	TraesCS2A02G162600	Transcription elongation factor SPT4 homolog	GO:0005634 CC: nucleus;GO:0006355 BP: regulation of transcription, DNA-templated;GO:0008270 MF: zinc ion binding;GO:0032786 BP: positive regulation of DNA-templated transcription, elongation
536	MQTL-2A.5	TraesCS2A02G166600	cold regulated protein 27
537	MQTL-2A.5	TraesCS2A02G167500	Aminotransferase	GO:0003824 MF: catalytic activity;GO:0009058 BP: biosynthetic process;GO:0030170 MF: pyridoxal phosphate binding
538	MQTL-2A.5	TraesCS2A02G161600	Lipid transfer protein	GO:0006869 BP: lipid transport;GO:0008289 MF: lipid binding
539	MQTL-2A.5	TraesCS2A02G168700	RING/U-box superfamily protein	GO:0005515 MF: protein binding;GO:0008270 MF: zinc ion binding
540	MQTL-2A.5	TraesCS2A02G163100	Multifunctional methyltransferase subunit TRM112-like protein
541	MQTL-2A.5	TraesCS2A02G168400	Peroxisomal (S)-2-hydroxy-acid oxidase	GO:0003824 MF: catalytic activity;GO:0010181 MF: FMN binding;GO:0016491 MF: oxidoreductase activity;GO:0055114 BP: oxidation-reduction process
542	MQTL-2A.5	TraesCS2A02G168100	SH3 domain-containing protein	GO:0046872 MF: metal ion binding
543	MQTL-2A.5	TraesCS2A02G167400	F-box protein	GO:0005515 MF: protein binding
544	MQTL-2A.5	TraesCS2A02G168500	3-oxoacyl-[acyl-carrier-protein] synthase	GO:0003824 MF: catalytic activity;GO:0006633 BP: fatty acid biosynthetic process;GO:0008152 BP: metabolic process;GO:0016747 MF: transferase activity, transferring acyl groups other than amino-acyl groups
545	MQTL-2A.5	TraesCS2A02G165300	Protein WEAK CHLOROPLAST MOVEMENT UNDER BLUE LIGHT 1
546	MQTL-2A.5	TraesCS2A02G168300	40S ribosomal protein SA	GO:0003735 MF: structural constituent of ribosome;GO:0005622 CC: intracellular;GO:0005840 CC: ribosome;GO:0006412 BP: translation;GO:0015935 CC: small ribosomal subunit
547	MQTL-2A.5	TraesCS2A02G168000	3-phosphoshikimate 1-carboxyvinyltransferase
548	MQTL-2A.5	TraesCS2A02G165000	Dolichyl-diphosphooligosaccharide--protein glycosyltransferase subunit 4
549	MQTL-2A.5	TraesCS2A02G166500	Calmodulin-related protein	GO:0005509 MF: calcium ion binding
550	MQTL-2A.5	TraesCS2A02G164000	Cytochrome c oxidase subunit 6B	GO:0004129 MF: cytochrome-c oxidase activity;GO:0005739 CC: mitochondrion
551	MQTL-2A.5	TraesCS2A02G167200	Cysteine-rich receptor kinase
552	MQTL-2A.5	TraesCS2A02G164100	ATP-dependent RNA helicase, putative	GO:0003676 MF: nucleic acid binding;GO:0004386 MF: helicase activity;GO:0005515 MF: protein binding;GO:0005524 MF: ATP binding;GO:0008026 MF: ATP-dependent helicase activity;GO:0008270 MF: zinc ion binding
553	MQTL-2A.5	TraesCS2A02G165700	Fasciclin-like arabinogalactan-protein-like
554	MQTL-2A.5	TraesCS2A02G167900	Dirigent protein
555	MQTL-2A.5	TraesCS2A02G167100	Trehalose 6-phosphate phosphatase	GO:0003824 MF: catalytic activity;GO:0005992 BP: trehalose biosynthetic process
556	MQTL-2A.5	TraesCS2A02G164500	Defensin protein	GO:0006952 BP: defense response
557	MQTL-2A.5	TraesCS2A02G163900	Alcohol dehydrogenase family protein	GO:0055114 BP: oxidation-reduction process
558	MQTL-2A.5	TraesCS2A02G166900	Receptor-like protein kinase	GO:0004672 MF: protein kinase activity;GO:0005515 MF: protein binding;GO:0005524 MF: ATP binding;GO:0006468 BP: protein phosphorylation
559	MQTL-2A.5	TraesCS2A02G164400	Defensin protein	GO:0006952 BP: defense response
560	MQTL-2A.5	TraesCS2A02G162800	Cortactin-binding protein 2
561	MQTL-2A.5	TraesCS2A02G163000	Calmodulin-binding transcription activator	GO:0003677 MF: DNA binding;GO:0005515 MF: protein binding;GO:0005634 CC: nucleus
562	MQTL-2A.5	TraesCS2A02G166700	Ankyrin repeat domain-containing protein	GO:0005515 MF: protein binding;GO:0046872 MF: metal ion binding
563	MQTL-2A.5	TraesCS2A02G165600	Fasciclin-like arabinogalactan-protein-like
564	MQTL-2A.5	TraesCS2A02G161300	Adenylate kinase	GO:0004127 MF: cytidylate kinase activity;GO:0005524 MF: ATP binding;GO:0006139 BP: nucleobase-containing compound metabolic process;GO:0006207 BP: 'de novo' pyrimidine nucleobase biosynthetic process;GO:0006221 BP: pyrimidine nucleotide biosynthetic process;GO:0009041 MF: uridylate kinase activity;GO:0019205 MF: nucleobase-containing compound kinase activity
565	MQTL-2A.5	TraesCS2A02G163600	Phospho-2-dehydro-3-deoxyheptonate aldolase	GO:0003824 MF: catalytic activity;GO:0003849 MF: 3-deoxy-7-phosphoheptulonate synthase activity;GO:0009073 BP: aromatic amino acid family biosynthetic process
566	MQTL-2A.5	TraesCS2A02G168200	Sucrose synthase	GO:0005985 BP: sucrose metabolic process;GO:0016157 MF: sucrose synthase activity
567	MQTL-2A.5	TraesCS2A02G166200	Calcium binding family protein	GO:0005509 MF: calcium ion binding
568	MQTL-2A.5	TraesCS2A02G167700	Cysteine-rich receptor-kinase-like protein
569	MQTL-2A.5	TraesCS2A02G165800	protein kinase family protein	GO:0004672 MF: protein kinase activity;GO:0005524 MF: ATP binding;GO:0006468 BP: protein phosphorylation
570	MQTL-2A.5	TraesCS2A02G166400	Protein WEAK CHLOROPLAST MOVEMENT UNDER BLUE LIGHT 1
571	MQTL-2A.5	TraesCS2A02G163700	40S ribosomal protein S6	GO:0003735 MF: structural constituent of ribosome;GO:0005622 CC: intracellular;GO:0005840 CC: ribosome;GO:0006412 BP: translation
572	MQTL-2A.5	TraesCS2A02G165500	Fasciclin-like protein FLA7
573	MQTL-2A.5	TraesCS2A02G162900	Copper-translocating P-type ATPase family protein, expressed	GO:0030001 BP: metal ion transport;GO:0046872 MF: metal ion binding
574	MQTL-2A.5	TraesCS2A02G167800	Dirigent protein
575	MQTL-2A.5	TraesCS2A02G166000	calmodulin-binding protein (DUF1645)
576	MQTL-2A.5	TraesCS2A02G163800	Kinase family protein	GO:0004672 MF: protein kinase activity;GO:0005524 MF: ATP binding;GO:0006468 BP: protein phosphorylation
577	MQTL-2A.5	TraesCS2A02G166300	Calmodulin	GO:0005509 MF: calcium ion binding
578	MQTL-2A.5	TraesCS2A02G162300	Glycosyltransferase	GO:0008152 BP: metabolic process;GO:0016758 MF: transferase activity, transferring hexosyl groups
579	MQTL-2A.5	TraesCS2A02G164900	Wall-associated receptor kinase 2
580	MQTL-2A.5	TraesCS2A02G161400	Transducin/WD40 repeat protein	GO:0005515 MF: protein binding
581	MQTL-2A.6	TraesCS2A02G450800	Nuclear RNA export factor 1
582	MQTL-2A.6	TraesCS2A02G451500	Multidrug resistance protein ABC transporter family	GO:0005524 MF: ATP binding;GO:0006810 BP: transport;GO:0016021 CC: integral component of membrane;GO:0016887 MF: ATPase activity;GO:0042626 MF: ATPase activity, coupled to transmembrane movement of substances;GO:0055085 BP: transmembrane transport
583	MQTL-2A.6	TraesCS2A02G451900	DNA replication helicase dna2, putative
584	MQTL-2A.6	TraesCS2A02G450200	ATP-dependent caseinolytic protease/crotonase family protein
585	MQTL-2A.6	TraesCS2A02G449500	AT hook motif DNA-binding family protein
586	MQTL-2A.6	TraesCS2A02G451100	Chaperone protein dnaJ-like	GO:0031072 MF: heat shock protein binding;GO:0051082 MF: unfolded protein binding
587	MQTL-2A.6	TraesCS2A02G449800	Seed maturation protein	GO:0009793 BP: embryo development ending in seed dormancy
588	MQTL-2A.6	TraesCS2A02G451000	Alpha-mannosidase	GO:0003824 MF: catalytic activity;GO:0004553 MF: hydrolase activity, hydrolyzing O-glycosyl compounds;GO:0004559 MF: alpha-mannosidase activity;GO:0005975 BP: carbohydrate metabolic process;GO:0006013 BP: mannose metabolic process;GO:0008270 MF: zinc ion binding;GO:0015923 MF: mannosidase activity;GO:0030246 MF: carbohydrate binding
589	MQTL-2A.6	TraesCS2A02G450500	Energy-coupling factor transporter ATP-binding protein EcfA1
590	MQTL-2A.6	TraesCS2A02G449700	Seed maturation protein	GO:0009793 BP: embryo development ending in seed dormancy
591	MQTL-2A.6	TraesCS2A02G451800	Poly(A) polymerase	GO:0003723 MF: RNA binding;GO:0004652 MF: polynucleotide adenylyltransferase activity;GO:0005634 CC: nucleus;GO:0016779 MF: nucleotidyltransferase activity;GO:0031123 BP: RNA 3'-end processing;GO:0043631 BP: RNA polyadenylation
592	MQTL-2A.6	TraesCS2A02G449561	NA
593	MQTL-2A.6	TraesCS2A02G450400	Alpha-1,3-mannosyltransferase, putative
594	MQTL-2A.6	TraesCS2A02G451400	Peroxidase	GO:0004601 MF: peroxidase activity;GO:0006979 BP: response to oxidative stress;GO:0020037 MF: heme binding;GO:0055114 BP: oxidation-reduction process
595	MQTL-2A.6	TraesCS2A02G450100	ATP-dependent caseinolytic protease/crotonase family protein
596	MQTL-2A.6	TraesCS2A02G450300	U-box domain-containing protein	GO:0004842 MF: ubiquitin-protein transferase activity;GO:0005488 MF: binding;GO:0016567 BP: protein ubiquitination
597	MQTL-2A.6	TraesCS2A02G450000	Methyl esterase
598	MQTL-2A.6	TraesCS2A02G451300	Multidrug resistance protein ABC transporter family	GO:0005524 MF: ATP binding;GO:0006810 BP: transport;GO:0016021 CC: integral component of membrane;GO:0016887 MF: ATPase activity;GO:0042626 MF: ATPase activity, coupled to transmembrane movement of substances;GO:0055085 BP: transmembrane transport
599	MQTL-2A.6	TraesCS2A02G449900	Methyl esterase
600	MQTL-2A.6	TraesCS2A02G450600	Xyloglucan galactosyltransferase KATAMARI1-like protein
601	MQTL-2A.6	TraesCS2A02G451600	Pyridoxal phosphate (PLP)-dependent transferases superfamily protein
602	MQTL-2A.6	TraesCS2A02G450700	Anthocyanin 5-aromatic acyltransferase	GO:0016747 MF: transferase activity, transferring acyl groups other than amino-acyl groups
603	MQTL-2A.6	TraesCS2A02G450900	F-box protein	GO:0005515 MF: protein binding
604	MQTL-2A.6	TraesCS2A02G449600	Protease inhibitor/seed storage/lipid transfer family protein
605	MQTL-2A.6	TraesCS2A02G451700	Poly(A) polymerase	GO:0003723 MF: RNA binding;GO:0004652 MF: polynucleotide adenylyltransferase activity;GO:0005634 CC: nucleus;GO:0016779 MF: nucleotidyltransferase activity;GO:0031123 BP: RNA 3'-end processing;GO:0043631 BP: RNA polyadenylation
606	MQTL-2A.6	TraesCS2A02G451200	F-box protein	GO:0005515 MF: protein binding
607	MQTL-2A.7	TraesCS2A02G553500	Anamorsin homolog	GO:0005737 CC: cytoplasm;GO:0008152 BP: metabolic process;GO:0008168 MF: methyltransferase activity;GO:0016226 BP: iron-sulfur cluster assembly;GO:0051536 MF: iron-sulfur cluster binding
608	MQTL-2A.7	TraesCS2A02G551300	Early nodulin-like protein	GO:0009055 MF: electron carrier activity
609	MQTL-2A.7	TraesCS2A02G551600	Protein BPS1, chloroplastic-like protein
610	MQTL-2A.7	TraesCS2A02G553900	ARM repeat superfamily protein	GO:0005488 MF: binding
611	MQTL-2A.7	TraesCS2A02G551100	Response regulator	GO:0000160 BP: phosphorelay signal transduction system
612	MQTL-2A.7	TraesCS2A02G551500	alpha/beta-Hydrolases superfamily protein
613	MQTL-2A.7	TraesCS2A02G549800	Alpha-glucosidase	GO:0003824 MF: catalytic activity;GO:0004553 MF: hydrolase activity, hydrolyzing O-glycosyl compounds;GO:0005975 BP: carbohydrate metabolic process;GO:0030246 MF: carbohydrate binding
614	MQTL-2A.7	TraesCS2A02G551200	Uracil-DNA glycosylase	GO:0004844 MF: uracil DNA N-glycosylase activity;GO:0006281 BP: DNA repair;GO:0006284 BP: base-excision repair;GO:0016799 MF: hydrolase activity, hydrolyzing N-glycosyl compounds
615	MQTL-2A.7	TraesCS2A02G553400	S-acyltransferase
616	MQTL-2A.7	TraesCS2A02G550300	Zinc finger protein-like 1 like
617	MQTL-2A.7	TraesCS2A02G550900	Histone H2A deubiquitinase (DUF3755)
618	MQTL-2A.7	TraesCS2A02G553300	Yellow stripe-like transporter 12	GO:0055085 BP: transmembrane transport
619	MQTL-2A.7	TraesCS2A02G551700	F-box family protein	GO:0005515 MF: protein binding
620	MQTL-2A.7	TraesCS2A02G552000	Vacuolar protein sorting-associated protein 41-like protein	GO:0005515 MF: protein binding;GO:0006886 BP: intracellular protein transport;GO:0016192 BP: vesicle-mediated transport
621	MQTL-2A.7	TraesCS2A02G552400	MYB transcription factor	GO:0003677 MF: DNA binding
622	MQTL-2A.7	TraesCS2A02G549900	Protein kinase superfamily protein
623	MQTL-2A.7	TraesCS2A02G550000	Protein kinase family protein	GO:0004672 MF: protein kinase activity;GO:0005509 MF: calcium ion binding;GO:0005515 MF: protein binding;GO:0005524 MF: ATP binding;GO:0006468 BP: protein phosphorylation
624	MQTL-2A.7	TraesCS2A02G552300	Arabinanase/levansucrase/invertase, putative
625	MQTL-2A.7	TraesCS2A02G553600	BTB/POZ domain-containing protein
626	MQTL-2A.7	TraesCS2A02G549700	Alpha-glucosidase	GO:0004553 MF: hydrolase activity, hydrolyzing O-glycosyl compounds;GO:0005975 BP: carbohydrate metabolic process
627	MQTL-2A.7	TraesCS2A02G550800	Peroxisome biogenesis protein 22
628	MQTL-2A.7	TraesCS2A02G552900	F-box family protein	GO:0005515 MF: protein binding
629	MQTL-2A.7	TraesCS2A02G551400	Pentatricopeptide repeat-containing protein	GO:0005515 MF: protein binding
630	MQTL-2A.7	TraesCS2A02G551000	Pathogenesis-related protein PR-4	GO:0042742 BP: defense response to bacterium;GO:0050832 BP: defense response to fungus
631	MQTL-2A.7	TraesCS2A02G551900	Ubiquinone biosynthesis protein COQ4 homolog, mitochondrial	GO:0005743 CC: mitochondrial inner membrane;GO:0006744 BP: ubiquinone biosynthetic process
632	MQTL-2A.7	TraesCS2A02G550739	NA
633	MQTL-2A.7	TraesCS2A02G552700	Pentatricopeptide repeat-containing protein	GO:0005515 MF: protein binding
634	MQTL-2A.7	TraesCS2A02G552800	ATP-dependent RNA helicase	GO:0003676 MF: nucleic acid binding;GO:0005524 MF: ATP binding
635	MQTL-2A.7	TraesCS2A02G550200	Receptor kinase	GO:0004672 MF: protein kinase activity;GO:0005515 MF: protein binding;GO:0005524 MF: ATP binding;GO:0006468 BP: protein phosphorylation
636	MQTL-2A.7	TraesCS2A02G553100	F-box domain containing protein	GO:0005515 MF: protein binding
637	MQTL-2A.7	TraesCS2A02G549600	Alpha-glucosidase	GO:0003824 MF: catalytic activity;GO:0004553 MF: hydrolase activity, hydrolyzing O-glycosyl compounds;GO:0005975 BP: carbohydrate metabolic process;GO:0030246 MF: carbohydrate binding
638	MQTL-2A.7	TraesCS2A02G552200	Pyruvate decarboxylase	GO:0000287 MF: magnesium ion binding;GO:0030976 MF: thiamine pyrophosphate binding
639	MQTL-2A.7	TraesCS2A02G553000	Chromatin structure-remodeling complex protein SYD
640	MQTL-2A.7	TraesCS2A02G550600	Leucine-rich repeat receptor-like protein kinase	GO:0005515 MF: protein binding
641	MQTL-2A.7	TraesCS2A02G550700	Leucine-rich repeat receptor-like protein kinase	GO:0005515 MF: protein binding
642	MQTL-2A.7	TraesCS2A02G552600	F-box domain containing protein	GO:0005515 MF: protein binding
643	MQTL-2A.7	TraesCS2A02G552100	Pentatricopeptide repeat-containing protein	GO:0005515 MF: protein binding
644	MQTL-2A.7	TraesCS2A02G553200	F-box family protein	GO:0005515 MF: protein binding
645	MQTL-2A.7	TraesCS2A02G551800	Tetratricopeptide repeat	GO:0005515 MF: protein binding
646	MQTL-2A.7	TraesCS2A02G550400	ATP synthase subunit b	GO:0003676 MF: nucleic acid binding;GO:0008270 MF: zinc ion binding
647	MQTL-2A.7	TraesCS2A02G550500	Leucine-rich repeat receptor-like protein kinase family protein
648	MQTL-2A.7	TraesCS2A02G553700	ARM repeat superfamily protein
649	MQTL-2A.7	TraesCS2A02G552500	F-box family protein	GO:0005515 MF: protein binding
650	MQTL-2B.1	TraesCS2B02G598700	Mediator of rna polymerase ii transcription subunit 15a	GO:0003712 MF: transcription cofactor activity;GO:0006355 BP: regulation of transcription, DNA-templated
651	MQTL-2B.1	TraesCS2B02G600100	Beta-glucosidase, putative	GO:0004553 MF: hydrolase activity, hydrolyzing O-glycosyl compounds;GO:0005975 BP: carbohydrate metabolic process
652	MQTL-2B.1	TraesCS2B02G598900	F-box family protein	GO:0005515 MF: protein binding
653	MQTL-2B.1	TraesCS2B02G599800	Beta-glucosidase	GO:0004553 MF: hydrolase activity, hydrolyzing O-glycosyl compounds;GO:0005975 BP: carbohydrate metabolic process
654	MQTL-2B.1	TraesCS2B02G600000	Beta-glucosidase, putative	GO:0004553 MF: hydrolase activity, hydrolyzing O-glycosyl compounds;GO:0005975 BP: carbohydrate metabolic process
655	MQTL-2B.1	TraesCS2B02G598600	Calcium-dependent lipid-binding domain-containing protein	GO:0005515 MF: protein binding
656	MQTL-2B.1	TraesCS2B02G598800	Polyadenylate-binding protein	GO:0003676 MF: nucleic acid binding;GO:0003723 MF: RNA binding
657	MQTL-2B.1	TraesCS2B02G599300	Phosphomannomutase	GO:0004615 MF: phosphomannomutase activity;GO:0005737 CC: cytoplasm;GO:0009298 BP: GDP-mannose biosynthetic process
658	MQTL-2B.1	TraesCS2B02G598400	WAT1-related protein	GO:0016020 CC: membrane;GO:0016021 CC: integral component of membrane
659	MQTL-2B.1	TraesCS2B02G599200	F-box family protein	GO:0005515 MF: protein binding
660	MQTL-2B.1	TraesCS2B02G599500	Isoaspartyl peptidase/L-asparaginase	GO:0016787 MF: hydrolase activity
661	MQTL-2B.1	TraesCS2B02G598500	WAT1-related protein	GO:0016020 CC: membrane;GO:0016021 CC: integral component of membrane
662	MQTL-2B.1	TraesCS2B02G599600	SART-1 protein	GO:0000398 BP: mRNA splicing, via spliceosome
663	MQTL-2B.1	TraesCS2B02G599100	F-box family protein	GO:0005515 MF: protein binding
664	MQTL-2B.1	TraesCS2B02G599700	NBS-LRR-like resistance protein	GO:0043531 MF: ADP binding
665	MQTL-2B.1	TraesCS2B02G599000	Polyadenylate-binding protein	GO:0003676 MF: nucleic acid binding;GO:0003723 MF: RNA binding
666	MQTL-2B.1	TraesCS2B02G599900	Beta-glucosidase	GO:0004553 MF: hydrolase activity, hydrolyzing O-glycosyl compounds;GO:0005975 BP: carbohydrate metabolic process
667	MQTL-2B.1	TraesCS2B02G599400	Mediator of rna polymerase ii transcription subunit 15a	GO:0003712 MF: transcription cofactor activity;GO:0006355 BP: regulation of transcription, DNA-templated
668	MQTL-2B.2	TraesCS2B02G359800	Mitochondrial inner membrane protease ATP23	GO:0004222 MF: metalloendopeptidase activity
669	MQTL-2B.2	TraesCS2B02G359700	evolutionarily conserved C-terminal region 2
670	MQTL-2B.2	TraesCS2B02G359400	BTB/POZ and TAZ domain protein	GO:0003712 MF: transcription cofactor activity;GO:0004402 MF: histone acetyltransferase activity;GO:0005515 MF: protein binding;GO:0005634 CC: nucleus;GO:0006355 BP: regulation of transcription, DNA-templated;GO:0008270 MF: zinc ion binding
671	MQTL-2B.2	TraesCS2B02G359200	NAC domain protein	GO:0003677 MF: DNA binding;GO:0006355 BP: regulation of transcription, DNA-templated
672	MQTL-2B.2	TraesCS2B02G359300	Peptide methionine sulfoxide reductase MsrA	GO:0008113 MF: peptide-methionine (S)-S-oxide reductase activity;GO:0055114 BP: oxidation-reduction process
673	MQTL-2B.2	TraesCS2B02G358800	rRNA N-glycosidase	GO:0017148 BP: negative regulation of translation;GO:0030598 MF: rRNA N-glycosylase activity
674	MQTL-2B.2	TraesCS2B02G358900	rRNA N-glycosidase
675	MQTL-2B.2	TraesCS2B02G359600	BTB/POZ and TAZ domain protein	GO:0003712 MF: transcription cofactor activity;GO:0004402 MF: histone acetyltransferase activity;GO:0005515 MF: protein binding;GO:0005634 CC: nucleus;GO:0006355 BP: regulation of transcription, DNA-templated;GO:0008270 MF: zinc ion binding
676	MQTL-2B.2	TraesCS2B02G359500	inner centromere protein, ARK-binding region protein
677	MQTL-2B.2	TraesCS2B02G359100	Pentatricopeptide repeat-containing protein
678	MQTL-2B.2	TraesCS2B02G359000	2-oxoglutarate-dependent dioxygenase	GO:0016491 MF: oxidoreductase activity;GO:0055114 BP: oxidation-reduction process
679	MQTL-2B.3	TraesCS2B02G451900	Myosin heavy chain-like protein
680	MQTL-2B.3	TraesCS2B02G453400	ELKS/Rab6-interacting/CAST family protein
681	MQTL-2B.3	TraesCS2B02G452600	F-box family protein	GO:0005515 MF: protein binding
682	MQTL-2B.3	TraesCS2B02G452800	F-box family protein	GO:0005515 MF: protein binding
683	MQTL-2B.3	TraesCS2B02G452300	Plastid-lipid associated protein PAP / fibrillin family
684	MQTL-2B.3	TraesCS2B02G452100	Protease inhibitor/seed storage/lipid transfer family protein
685	MQTL-2B.3	TraesCS2B02G453300	DNA ligase	GO:0003677 MF: DNA binding;GO:0003909 MF: DNA ligase activity;GO:0003910 MF: DNA ligase (ATP) activity;GO:0005524 MF: ATP binding;GO:0006281 BP: DNA repair;GO:0006310 BP: DNA recombination;GO:0051103 BP: DNA ligation involved in DNA repair;GO:0071897 BP: DNA biosynthetic process
686	MQTL-2B.3	TraesCS2B02G452900	Serine/arginine repetitive matrix protein 2, putative isoform 2
687	MQTL-2B.3	TraesCS2B02G452500	Ribosomal RNA large subunit methyltransferase H	GO:0005737 CC: cytoplasm;GO:0006364 BP: rRNA processing;GO:0008168 MF: methyltransferase activity
688	MQTL-2B.3	TraesCS2B02G453000	Ubiquitin-specific protease family C19-related protein
689	MQTL-2B.3	TraesCS2B02G451800	Sodium transporter	GO:0006812 BP: cation transport;GO:0008324 MF: cation transmembrane transporter activity;GO:0055085 BP: transmembrane transport
690	MQTL-2B.3	TraesCS2B02G452700	zinc finger (C3HC4-type RING finger) family protein
691	MQTL-2B.3	TraesCS2B02G453100	Ubiquitin-specific protease family C19 protein
692	MQTL-2B.3	TraesCS2B02G453500	alpha-1,2-Mannosidase	GO:0004571 MF: mannosyl-oligosaccharide 1,2-alpha-mannosidase activity;GO:0005509 MF: calcium ion binding;GO:0016020 CC: membrane
693	MQTL-2B.3	TraesCS2B02G452200	Core-2/I-branching beta-1,6-N-acetylglucosaminyltransferase family protein	GO:0008375 MF: acetylglucosaminyltransferase activity;GO:0016020 CC: membrane
694	MQTL-2B.3	TraesCS2B02G452400	Leucine-rich repeat receptor-like protein kinase
695	MQTL-2B.4	TraesCS2B02G443100	Cell differentiation protein rcd1, putative, expressed	GO:0005488 MF: binding
696	MQTL-2B.4	TraesCS2B02G442100	SKP1-like protein	GO:0006511 BP: ubiquitin-dependent protein catabolic process
697	MQTL-2B.4	TraesCS2B02G441700	transmembrane protein, putative (DUF594)
698	MQTL-2B.4	TraesCS2B02G441300	F-box protein	GO:0005515 MF: protein binding
699	MQTL-2B.4	TraesCS2B02G443300	plant/protein (DUF2358)
700	MQTL-2B.4	TraesCS2B02G442600	F-box and associated interaction domains-containing protein	GO:0005515 MF: protein binding
701	MQTL-2B.4	TraesCS2B02G443000	30S ribosomal protein S17	GO:0003735 MF: structural constituent of ribosome;GO:0005622 CC: intracellular;GO:0005840 CC: ribosome;GO:0006412 BP: translation
702	MQTL-2B.4	TraesCS2B02G443400	Leucine-rich repeat receptor-like protein kinase family protein	GO:0005515 MF: protein binding
703	MQTL-2B.4	TraesCS2B02G441500	F-box protein	GO:0005515 MF: protein binding
704	MQTL-2B.4	TraesCS2B02G441600	transmembrane protein, putative (Protein of unknown function, DUF599)
705	MQTL-2B.4	TraesCS2B02G442500	Armadillo/beta-catenin-like repeat family protein, expressed	GO:0005488 MF: binding;GO:0005515 MF: protein binding
706	MQTL-2B.4	TraesCS2B02G441900	GRF zinc finger-containing protein-like protein	GO:0008270 MF: zinc ion binding
707	MQTL-2B.4	TraesCS2B02G441400	F-box protein	GO:0005515 MF: protein binding
708	MQTL-2B.4	TraesCS2B02G442300	BURP domain protein RD22
709	MQTL-2B.4	TraesCS2B02G441800	transmembrane protein, putative (DUF594)
710	MQTL-2B.4	TraesCS2B02G442400	Multidrug resistance protein ABC transporter family protein	GO:0005524 MF: ATP binding;GO:0006810 BP: transport;GO:0016021 CC: integral component of membrane;GO:0016887 MF: ATPase activity;GO:0042626 MF: ATPase activity, coupled to transmembrane movement of substances;GO:0055085 BP: transmembrane transport
711	MQTL-2B.4	TraesCS2B02G442700	Pathogenesis-related protein 1	GO:0006952 BP: defense response;GO:0009607 BP: response to biotic stimulus
712	MQTL-2B.4	TraesCS2B02G442800	Methyl-CpG-binding domain-containing protein 13
713	MQTL-2B.4	TraesCS2B02G442200	F-box domain containing protein	GO:0005515 MF: protein binding
714	MQTL-2B.4	TraesCS2B02G442900	UDP-N-acetylglucosamine pyrophosphorylase	GO:0008152 BP: metabolic process;GO:0070569 MF: uridylyltransferase activity
715	MQTL-2B.4	TraesCS2B02G443200	B3 domain-containing protein	GO:0003677 MF: DNA binding
716	MQTL-2B.5	TraesCS2B02G472300	Anthocyanin 5-aromatic acyltransferase	GO:0016747 MF: transferase activity, transferring acyl groups other than amino-acyl groups
717	MQTL-2B.5	TraesCS2B02G473200	DNA replication helicase dna2, putative
718	MQTL-2B.5	TraesCS2B02G472500	Disease resistance protein (NBS-LRR class) family protein
719	MQTL-2B.5	TraesCS2B02G472900	Peroxidase	GO:0004601 MF: peroxidase activity;GO:0006979 BP: response to oxidative stress;GO:0020037 MF: heme binding;GO:0055114 BP: oxidation-reduction process
720	MQTL-2B.5	TraesCS2B02G472200	Xyloglucan galactosyltransferase KATAMARI1-like protein
721	MQTL-2B.5	TraesCS2B02G473300	Poly(A) polymerase	GO:0003723 MF: RNA binding;GO:0004652 MF: polynucleotide adenylyltransferase activity;GO:0005634 CC: nucleus;GO:0016779 MF: nucleotidyltransferase activity;GO:0031123 BP: RNA 3'-end processing;GO:0043631 BP: RNA polyadenylation
722	MQTL-2B.5	TraesCS2B02G472600	Chaperone protein DNAj, putative	GO:0031072 MF: heat shock protein binding;GO:0051082 MF: unfolded protein binding
723	MQTL-2B.5	TraesCS2B02G473000	Multidrug resistance protein ABC transporter family	GO:0005524 MF: ATP binding;GO:0006810 BP: transport;GO:0016021 CC: integral component of membrane;GO:0016887 MF: ATPase activity;GO:0042626 MF: ATPase activity, coupled to transmembrane movement of substances;GO:0055085 BP: transmembrane transport
724	MQTL-2B.5	TraesCS2B02G472800	Multidrug resistance protein ABC transporter family	GO:0005524 MF: ATP binding;GO:0006810 BP: transport;GO:0016021 CC: integral component of membrane;GO:0016887 MF: ATPase activity;GO:0042626 MF: ATPase activity, coupled to transmembrane movement of substances;GO:0055085 BP: transmembrane transport
725	MQTL-2B.5	TraesCS2B02G473400	Poly(A) polymerase	GO:0003723 MF: RNA binding;GO:0004652 MF: polynucleotide adenylyltransferase activity;GO:0016779 MF: nucleotidyltransferase activity;GO:0031123 BP: RNA 3'-end processing;GO:0043631 BP: RNA polyadenylation
726	MQTL-2B.5	TraesCS2B02G472700	F-box family protein	GO:0005515 MF: protein binding
727	MQTL-2B.5	TraesCS2B02G472400	Anthocyanin 5-aromatic acyltransferase	GO:0016747 MF: transferase activity, transferring acyl groups other than amino-acyl groups
728	MQTL-2B.5	TraesCS2B02G473500	D-amino acid dehydrogenase
729	MQTL-2B.6	TraesCS2B02G480000	ATP-dependent zinc metalloprotease FtsH	GO:0005524 MF: ATP binding
730	MQTL-2B.6	TraesCS2B02G479900	Structural maintenance of chromosomes protein	GO:0005515 MF: protein binding;GO:0005524 MF: ATP binding;GO:0005694 CC: chromosome;GO:0051276 BP: chromosome organization
731	MQTL-2B.6	TraesCS2B02G479800	Prefoldin subunit 2	GO:0006457 BP: protein folding;GO:0016272 CC: prefoldin complex;GO:0051082 MF: unfolded protein binding
732	MQTL-2B.6	TraesCS2B02G479100	F-box family protein	GO:0005515 MF: protein binding
733	MQTL-2B.6	TraesCS2B02G479700	Protein SET DOMAIN GROUP 40	GO:0005515 MF: protein binding
734	MQTL-2B.6	TraesCS2B02G479300	F-box family protein	GO:0005515 MF: protein binding
735	MQTL-2B.6	TraesCS2B02G479400	Receptor-like protein kinase	GO:0004672 MF: protein kinase activity;GO:0005524 MF: ATP binding;GO:0006468 BP: protein phosphorylation
736	MQTL-2B.6	TraesCS2B02G479600	RING/U-box superfamily protein
737	MQTL-2B.6	TraesCS2B02G480100	Calcium-dependent lipid-binding (CaLB domain) family protein	GO:0005515 MF: protein binding
738	MQTL-2B.6	TraesCS2B02G479000	F-box family protein	GO:0005515 MF: protein binding
739	MQTL-2B.6	TraesCS2B02G479500	Disease resistance protein (TIR-NBS-LRR class) family
740	MQTL-2B.6	TraesCS2B02G479200	F-box family protein	GO:0005515 MF: protein binding
741	MQTL-2B.7	TraesCS2B02G486700	NBS-LRR disease resistance protein-like protein	GO:0043531 MF: ADP binding
742	MQTL-2B.7	TraesCS2B02G487300	30S ribosomal protein S14	GO:0003735 MF: structural constituent of ribosome;GO:0005622 CC: intracellular;GO:0005840 CC: ribosome;GO:0006412 BP: translation
743	MQTL-2B.7	TraesCS2B02G485400	Ethylene-responsive transcription factor	GO:0003677 MF: DNA binding;GO:0003700 MF: transcription factor activity, sequence-specific DNA binding;GO:0006355 BP: regulation of transcription, DNA-templated
744	MQTL-2B.7	TraesCS2B02G486000	RNA binding protein, putative	GO:0003676 MF: nucleic acid binding
745	MQTL-2B.7	TraesCS2B02G485200	Ethylene-responsive transcription factor	GO:0003677 MF: DNA binding;GO:0003700 MF: transcription factor activity, sequence-specific DNA binding;GO:0006355 BP: regulation of transcription, DNA-templated
746	MQTL-2B.7	TraesCS2B02G485500	BAG family molecular chaperone regulator	GO:0005515 MF: protein binding;GO:0051087 MF: chaperone binding
747	MQTL-2B.7	TraesCS2B02G486390	NA
748	MQTL-2B.7	TraesCS2B02G484800	F-box/WD-40 repeat-containing protein	GO:0005515 MF: protein binding
749	MQTL-2B.7	TraesCS2B02G486247	NA
750	MQTL-2B.7	TraesCS2B02G485800	Serine/threonine-protein phosphatase 6 regulatory subunit 3	GO:0005488 MF: binding
751	MQTL-2B.7	TraesCS2B02G485300	Glycosyltransferase	GO:0008152 BP: metabolic process;GO:0016758 MF: transferase activity, transferring hexosyl groups
752	MQTL-2B.7	TraesCS2B02G484500	Glycosyltransferase	GO:0008152 BP: metabolic process;GO:0016758 MF: transferase activity, transferring hexosyl groups
753	MQTL-2B.7	TraesCS2B02G485100	Cytochrome P450	GO:0005506 MF: iron ion binding;GO:0016705 MF: oxidoreductase activity, acting on paired donors, with incorporation or reduction of molecular oxygen;GO:0020037 MF: heme binding;GO:0055114 BP: oxidation-reduction process
754	MQTL-2B.7	TraesCS2B02G487200	ATP synthase subunit b, chloroplastic	GO:0015078 MF: hydrogen ion transmembrane transporter activity;GO:0015986 BP: ATP synthesis coupled proton transport;GO:0045263 CC: proton-transporting ATP synthase complex, coupling factor F(o)
755	MQTL-2B.7	TraesCS2B02G487700	NBS-LRR disease resistance protein-like protein	GO:0043531 MF: ADP binding
756	MQTL-2B.7	TraesCS2B02G485700	Remorin family protein
757	MQTL-2B.7	TraesCS2B02G487800	B3 domain-containing protein	GO:0003677 MF: DNA binding
758	MQTL-2B.7	TraesCS2B02G484600	EKC/KEOPS complex subunit LAGE3
759	MQTL-2B.7	TraesCS2B02G487000	F-box family protein	GO:0005515 MF: protein binding
760	MQTL-2B.7	TraesCS2B02G486300	NBS-LRR disease resistance protein-like protein	GO:0043531 MF: ADP binding
761	MQTL-2B.7	TraesCS2B02G487400	Photosystem I P700 chlorophyll a apoprotein A2	GO:0009522 CC: photosystem I;GO:0009579 CC: thylakoid;GO:0015979 BP: photosynthesis;GO:0016021 CC: integral component of membrane
762	MQTL-2B.7	TraesCS2B02G486800	Glycine-rich cell wall structural protein
763	MQTL-2B.7	TraesCS2B02G486900	tRNA (Guanine-N(7)-)-methyltransferase	GO:0006400 BP: tRNA modification;GO:0008176 MF: tRNA (guanine-N7-)-methyltransferase activity
764	MQTL-2B.7	TraesCS2B02G486100	NBS-LRR disease resistance protein-like protein	GO:0043531 MF: ADP binding
765	MQTL-2B.7	TraesCS2B02G486400	NBS-LRR disease resistance protein-like protein	GO:0043531 MF: ADP binding
766	MQTL-2B.7	TraesCS2B02G484700	Receptor-like kinase	GO:0004672 MF: protein kinase activity;GO:0005524 MF: ATP binding;GO:0006468 BP: protein phosphorylation
767	MQTL-2B.7	TraesCS2B02G484900	Leucine-rich repeat protein kinase family protein
768	MQTL-2B.7	TraesCS2B02G487500	Photosystem I assembly protein Ycf3	GO:0005515 MF: protein binding
769	MQTL-2B.7	TraesCS2B02G487600	Disease resistance protein RGA2
770	MQTL-2B.7	TraesCS2B02G487100	F-box family protein	GO:0005515 MF: protein binding
771	MQTL-2B.7	TraesCS2B02G485600	Multidrug resistance protein ABC transporter family protein	GO:0005524 MF: ATP binding;GO:0006810 BP: transport;GO:0016021 CC: integral component of membrane;GO:0016887 MF: ATPase activity;GO:0042626 MF: ATPase activity, coupled to transmembrane movement of substances;GO:0055085 BP: transmembrane transport
772	MQTL-2B.7	TraesCS2B02G485900	RPM1-interacting protein 4
773	MQTL-2B.7	TraesCS2B02G485000	Protein kinase	GO:0004672 MF: protein kinase activity;GO:0005524 MF: ATP binding;GO:0006468 BP: protein phosphorylation
774	MQTL-2B.7	TraesCS2B02G486200	NBS-LRR disease resistance protein-like protein	GO:0043531 MF: ADP binding
775	MQTL-2B.8	TraesCS2B02G498000	B3 domain-containing protein	GO:0003677 MF: DNA binding
776	MQTL-2B.8	TraesCS2B02G496300	BTB/POZ and MATH domain-containing protein 2	GO:0005515 MF: protein binding
777	MQTL-2B.8	TraesCS2B02G498300	Glycosyltransferase	GO:0008152 BP: metabolic process;GO:0016758 MF: transferase activity, transferring hexosyl groups
778	MQTL-2B.8	TraesCS2B02G498200	basic helix-loop-helix (bHLH) DNA-binding superfamily protein
779	MQTL-2B.8	TraesCS2B02G497800	CRIB domain-containing protein RIC10
780	MQTL-2B.8	TraesCS2B02G496900	Disease resistance protein (TIR-NBS-LRR class) family
781	MQTL-2B.8	TraesCS2B02G496700	NBS-LRR disease resistance protein-like protein	GO:0043531 MF: ADP binding
782	MQTL-2B.8	TraesCS2B02G496600	Apolipoprotein D
783	MQTL-2B.8	TraesCS2B02G496400	BTB/POZ and MATH domain-containing protein 2	GO:0005515 MF: protein binding
784	MQTL-2B.8	TraesCS2B02G497700	basic helix-loop-helix (bHLH) DNA-binding superfamily protein
785	MQTL-2B.8	TraesCS2B02G497500	Homeobox-leucine zipper family protein	GO:0003677 MF: DNA binding;GO:0006355 BP: regulation of transcription, DNA-templated;GO:0008289 MF: lipid binding;GO:0043565 MF: sequence-specific DNA binding
786	MQTL-2B.8	TraesCS2B02G497400	AP-5 complex subunit zeta-1	GO:0005488 MF: binding;GO:0044599 CC: AP-5 adaptor complex
787	MQTL-2B.8	TraesCS2B02G496800	disease resistance protein (TIR-NBS-LRR class)
788	MQTL-2B.8	TraesCS2B02G496500	BTB/POZ and MATH domain-containing protein 2	GO:0005515 MF: protein binding
789	MQTL-2B.8	TraesCS2B02G497300	Disease resistance protein (TIR-NBS-LRR class) family
790	MQTL-2B.8	TraesCS2B02G497900	B3 domain-containing protein	GO:0003677 MF: DNA binding
791	MQTL-2B.8	TraesCS2B02G497000	NBS-LRR disease resistance protein-like protein	GO:0043531 MF: ADP binding
792	MQTL-2B.8	TraesCS2B02G497600	Chloroplast ATP-binding protein	GO:0005215 MF: transporter activity;GO:0005524 MF: ATP binding;GO:0016887 MF: ATPase activity;GO:0017004 BP: cytochrome complex assembly;GO:0030288 CC: outer membrane-bounded periplasmic space
793	MQTL-2B.8	TraesCS2B02G497200	NBS-LRR disease resistance protein-like protein	GO:0043531 MF: ADP binding
794	MQTL-2B.8	TraesCS2B02G498100	Protein translation factor SUI1-like protein	GO:0003743 MF: translation initiation factor activity;GO:0006413 BP: translational initiation
795	MQTL-3B.1	TraesCS3B02G147500	Prolyl 4-hydroxylase alpha subunit, putative	GO:0005506 MF: iron ion binding;GO:0016491 MF: oxidoreductase activity;GO:0016705 MF: oxidoreductase activity, acting on paired donors, with incorporation or reduction of molecular oxygen;GO:0031418 MF: L-ascorbic acid binding;GO:0055114 BP: oxidation-reduction process
796	MQTL-3B.1	TraesCS3B02G147300	Kinase family protein	GO:0004672 MF: protein kinase activity;GO:0005524 MF: ATP binding;GO:0006468 BP: protein phosphorylation
797	MQTL-3B.1	TraesCS3B02G147200	DUF1644 family protein
798	MQTL-3B.1	TraesCS3B02G147000	Acyl-protein thioesterase 2	GO:0016787 MF: hydrolase activity
799	MQTL-3B.1	TraesCS3B02G146900	Cytochrome P450, putative	GO:0005506 MF: iron ion binding;GO:0016705 MF: oxidoreductase activity, acting on paired donors, with incorporation or reduction of molecular oxygen;GO:0020037 MF: heme binding;GO:0055114 BP: oxidation-reduction process
800	MQTL-3B.1	TraesCS3B02G147400	Zinc finger CCCH domain protein	GO:0046872 MF: metal ion binding
801	MQTL-3B.1	TraesCS3B02G147100	Glutaredoxin	GO:0009055 MF: electron carrier activity;GO:0015035 MF: protein disulfide oxidoreductase activity;GO:0045454 BP: cell redox homeostasis
802	MQTL-3B.2	TraesCS3B02G508800	NADH-quinone oxidoreductase subunit B
803	MQTL-3B.2	TraesCS3B02G509200	F-box family protein	GO:0005515 MF: protein binding
804	MQTL-3B.2	TraesCS3B02G509300	F-box family protein	GO:0005515 MF: protein binding
805	MQTL-3B.2	TraesCS3B02G509500	F-box family protein	GO:0005515 MF: protein binding
806	MQTL-3B.2	TraesCS3B02G509700	Agenet domain containing protein
807	MQTL-3B.2	TraesCS3B02G509800	F-box family protein
808	MQTL-3B.2	TraesCS3B02G508700	Cyst nematode resistance protein-like
809	MQTL-3B.2	TraesCS3B02G510000	F-box family protein	GO:0005515 MF: protein binding
810	MQTL-3B.2	TraesCS3B02G509000	Cytochrome P450	GO:0005506 MF: iron ion binding;GO:0016705 MF: oxidoreductase activity, acting on paired donors, with incorporation or reduction of molecular oxygen;GO:0020037 MF: heme binding;GO:0055114 BP: oxidation-reduction process
811	MQTL-3B.2	TraesCS3B02G509900	F-box family protein	GO:0005515 MF: protein binding
812	MQTL-3B.2	TraesCS3B02G508900	F-box family protein	GO:0005515 MF: protein binding
813	MQTL-3B.2	TraesCS3B02G509400	Ubiquitin thioesterase
814	MQTL-3B.2	TraesCS3B02G509100	RING/U-box superfamily protein	GO:0005515 MF: protein binding;GO:0008270 MF: zinc ion binding
815	MQTL-3B.2	TraesCS3B02G509600	Ubiquitin thioesterase
816	MQTL-3B.3	TraesCS3B02G472400	Disease resistance protein RPM1	GO:0043531 MF: ADP binding
817	MQTL-3B.3	TraesCS3B02G471700	Metacaspase-1
818	MQTL-3B.3	TraesCS3B02G471000	Pollen Ole e 1 allergen/extensin
819	MQTL-3B.3	TraesCS3B02G471500	Glutathione S-transferase	GO:0005515 MF: protein binding
820	MQTL-3B.3	TraesCS3B02G471600	Glutathione S-transferase	GO:0005515 MF: protein binding
821	MQTL-3B.3	TraesCS3B02G471800	Disease resistance family protein	GO:0043531 MF: ADP binding
822	MQTL-3B.3	TraesCS3B02G471200	zinc knuckle (CCHC-type) family protein	GO:0003676 MF: nucleic acid binding;GO:0008270 MF: zinc ion binding
823	MQTL-3B.3	TraesCS3B02G472300	L-lactate dehydrogenase 2
824	MQTL-3B.3	TraesCS3B02G472000	Fatty acid oxidation complex subunit alpha	GO:0003824 MF: catalytic activity;GO:0008152 BP: metabolic process
825	MQTL-3B.3	TraesCS3B02G471100	Dek protein
826	MQTL-3B.3	TraesCS3B02G471300	SAUR-like auxin-responsive family protein	GO:0009733 BP: response to auxin
827	MQTL-3B.3	TraesCS3B02G470900	DNAse I-like superfamily protein
828	MQTL-3B.3	TraesCS3B02G472100	Phosphatidylinositol-4-phosphate 5-kinase family protein	GO:0016307 MF: phosphatidylinositol phosphate kinase activity;GO:0046488 BP: phosphatidylinositol metabolic process
829	MQTL-3B.3	TraesCS3B02G471900	Glutathione S-transferase	GO:0005515 MF: protein binding
830	MQTL-3B.3	TraesCS3B02G471400	Regulation of nuclear pre-mRNA domain-containing protein 1B
831	MQTL-3B.3	TraesCS3B02G472200	Lectin-like receptor kinase-like protein	GO:0004672 MF: protein kinase activity;GO:0006468 BP: protein phosphorylation;GO:0030246 MF: carbohydrate binding
832	MQTL-3B.3	TraesCS3B02G470800	GYF domain-containing protein	GO:0005515 MF: protein binding
833	MQTL-3B.4	TraesCS3B02G507100	Transmembrane protein 45B
834	MQTL-3B.4	TraesCS3B02G510900	Hydroxyethylthiazole kinase	GO:0004417 MF: hydroxyethylthiazole kinase activity;GO:0009228 BP: thiamine biosynthetic process
835	MQTL-3B.4	TraesCS3B02G510100	UDP-glycosyltransferase	GO:0008152 BP: metabolic process;GO:0016758 MF: transferase activity, transferring hexosyl groups
836	MQTL-3B.4	TraesCS3B02G515000	Basic 7S globulin 2
837	MQTL-3B.4	TraesCS3B02G511800	E3 ubiquitin-protein ligase BRE1-like 2
838	MQTL-3B.4	TraesCS3B02G511100	Threonine--tRNA ligase
839	MQTL-3B.4	TraesCS3B02G513600	Transcription factor tfiiic, tau55-like protein, putative
840	MQTL-3B.4	TraesCS3B02G516200	F-box protein
841	MQTL-3B.4	TraesCS3B02G508600	Ankyrin repeat protein-like	GO:0005515 MF: protein binding
842	MQTL-3B.4	TraesCS3B02G516500	Glycerol kinase
843	MQTL-3B.4	TraesCS3B02G513100	Jasmonate O-methyltransferase	GO:0008168 MF: methyltransferase activity
844	MQTL-3B.4	TraesCS3B02G511200	Late embryogenesis abundant (LEA) hydroxyproline-rich glycoprotein family
845	MQTL-3B.4	TraesCS3B02G513000	F-box family protein	GO:0005515 MF: protein binding
846	MQTL-3B.4	TraesCS3B02G514900	Eukaryotic aspartyl protease family protein
847	MQTL-3B.4	TraesCS3B02G515900	Myb transcription factor	GO:0003677 MF: DNA binding
848	MQTL-3B.4	TraesCS3B02G514800	Eukaryotic aspartyl protease family protein
849	MQTL-3B.4	TraesCS3B02G512900	Salicylate O-methyltransferase	GO:0008168 MF: methyltransferase activity
850	MQTL-3B.4	TraesCS3B02G507900	F-box family protein	GO:0005515 MF: protein binding
851	MQTL-3B.4	TraesCS3B02G514300	Jasmonate O-methyltransferase	GO:0008168 MF: methyltransferase activity
852	MQTL-3B.4	TraesCS3B02G513300	Jasmonate O-methyltransferase	GO:0008168 MF: methyltransferase activity
853	MQTL-3B.4	TraesCS3B02G515700	Basic 7S globulin 2
854	MQTL-3B.4	TraesCS3B02G512700	Late embryogenesis abundant (LEA) hydroxyproline-rich glycoprotein family
855	MQTL-3B.4	TraesCS3B02G516400	ATP synthase subunit a
856	MQTL-3B.4	TraesCS3B02G512800	Hydroxyethylthiazole kinase	GO:0004417 MF: hydroxyethylthiazole kinase activity;GO:0009228 BP: thiamine biosynthetic process
857	MQTL-3B.4	TraesCS3B02G511700	Chromosome partition protein MukB
858	MQTL-3B.4	TraesCS3B02G512600	CsAtPR5, putative, expressed
859	MQTL-3B.4	TraesCS3B02G508400	F-box domain containing protein-like
860	MQTL-3B.4	TraesCS3B02G516000	Transcription initiation factor TFIID subunit 9	GO:0006352 BP: DNA-templated transcription, initiation;GO:0046982 MF: protein heterodimerization activity
861	MQTL-3B.4	TraesCS3B02G511900	Vesicle-associated protein 1-2	GO:0005789 CC: endoplasmic reticulum membrane
862	MQTL-3B.4	TraesCS3B02G516900	Pentatricopeptide repeat-containing protein	GO:0005515 MF: protein binding
863	MQTL-3B.4	TraesCS3B02G511400	UV-stimulated scaffold protein A-like protein
864	MQTL-3B.4	TraesCS3B02G510500	Receptor protein kinase-like	GO:0004672 MF: protein kinase activity;GO:0005524 MF: ATP binding;GO:0006468 BP: protein phosphorylation
865	MQTL-3B.4	TraesCS3B02G511000	F-box family protein	GO:0005515 MF: protein binding
866	MQTL-3B.4	TraesCS3B02G515400	4-coumarate:CoA ligase-like protein	GO:0003824 MF: catalytic activity;GO:0008152 BP: metabolic process
867	MQTL-3B.4	TraesCS3B02G513400	Salicylate O-methyltransferase	GO:0008168 MF: methyltransferase activity
868	MQTL-3B.4	TraesCS3B02G514200	Jasmonate O-methyltransferase	GO:0008168 MF: methyltransferase activity
869	MQTL-3B.4	TraesCS3B02G512200	CASP-like protein
870	MQTL-3B.4	TraesCS3B02G515600	Tetratricopeptide repeat (TPR)-like superfamily protein isoform 2
871	MQTL-3B.4	TraesCS3B02G514600	Basic 7S globulin 2
872	MQTL-3B.4	TraesCS3B02G514500	Basic 7S globulin 2
873	MQTL-3B.4	TraesCS3B02G511500	Serpin-like protein
874	MQTL-3B.4	TraesCS3B02G512400	ATP synthase subunit alpha	GO:0005524 MF: ATP binding;GO:0015986 BP: ATP synthesis coupled proton transport;GO:0015992 BP: proton transport;GO:0045261 CC: proton-transporting ATP synthase complex, catalytic core F(1);GO:0046034 BP: ATP metabolic process;GO:0046933 MF: proton-transporting ATP synthase activity, rotational mechanism
875	MQTL-3B.4	TraesCS3B02G507700	F-box family protein
876	MQTL-3B.4	TraesCS3B02G512300	Late embryogenesis abundant protein
877	MQTL-3B.4	TraesCS3B02G514100	Jasmonate O-methyltransferase	GO:0008168 MF: methyltransferase activity
878	MQTL-3B.4	TraesCS3B02G507300	PEBP (phosphatidylethanolamine-binding protein) family protein
879	MQTL-3B.4	TraesCS3B02G515100	Basic 7S globulin
880	MQTL-3B.4	TraesCS3B02G517000	Two-component response regulator	GO:0000160 BP: phosphorelay signal transduction system;GO:0003677 MF: DNA binding;GO:0003700 MF: transcription factor activity, sequence-specific DNA binding;GO:0007165 BP: signal transduction
881	MQTL-3B.4	TraesCS3B02G516700	Secologanin synthase
882	MQTL-3B.4	TraesCS3B02G508500	2-oxoglutarate (2OG) and Fe(II)-dependent oxygenase superfamily protein, putative	GO:0016491 MF: oxidoreductase activity;GO:0055114 BP: oxidation-reduction process
883	MQTL-3B.4	TraesCS3B02G507400	F-box protein, putative (DUF295)
884	MQTL-3B.4	TraesCS3B02G516100	GPI-anchor transamidase
885	MQTL-3B.4	TraesCS3B02G513200	Jasmonate O-methyltransferase	GO:0008168 MF: methyltransferase activity
886	MQTL-3B.4	TraesCS3B02G507200	F-box domain containing protein
887	MQTL-3B.4	TraesCS3B02G515200	Basic 7S globulin 2
888	MQTL-3B.4	TraesCS3B02G513800	Salicylate O-methyltransferase	GO:0008168 MF: methyltransferase activity
889	MQTL-3B.4	TraesCS3B02G508300	F-box family protein	GO:0005515 MF: protein binding
890	MQTL-3B.4	TraesCS3B02G512100	CASP-like protein
891	MQTL-3B.4	TraesCS3B02G508100	SET domain containing protein	GO:0005515 MF: protein binding
892	MQTL-3B.4	TraesCS3B02G507800	F-box domain containing protein-like	GO:0005515 MF: protein binding
893	MQTL-3B.4	TraesCS3B02G515500	Eukaryotic aspartyl protease family protein, putative
894	MQTL-3B.4	TraesCS3B02G510800	Zinc finger MYM-type protein 1
895	MQTL-3B.4	TraesCS3B02G513500	Basic 7S globulin
896	MQTL-3B.4	TraesCS3B02G514000	Jasmonate O-methyltransferase	GO:0008168 MF: methyltransferase activity
897	MQTL-3B.4	TraesCS3B02G513700	Embryogenesis transmembrane protein-like
898	MQTL-3B.4	TraesCS3B02G506800	Tetraspanin family protein, putative
899	MQTL-3B.4	TraesCS3B02G511300	F-box protein family-like
900	MQTL-3B.4	TraesCS3B02G515800	Transcriptional factor B3 family protein
901	MQTL-3B.4	TraesCS3B02G514700	Basic 7S globulin 2
902	MQTL-3B.4	TraesCS3B02G515300	Basic 7S globulin 2
903	MQTL-3B.4	TraesCS3B02G511600	ATP-citrate synthase, putative
904	MQTL-3B.4	TraesCS3B02G510700	Coatomer, beta' subunit
905	MQTL-3B.4	TraesCS3B02G508000	F-box family protein
906	MQTL-3B.4	TraesCS3B02G507600	BTB/POZ and MATH domain-containing protein 2	GO:0005515 MF: protein binding
907	MQTL-3B.4	TraesCS3B02G508200	F-box family protein	GO:0005515 MF: protein binding
908	MQTL-3B.4	TraesCS3B02G507500	Superoxide dismutase [Cu-Zn]
909	MQTL-3B.4	TraesCS3B02G507000	ENTH/ANTH/VHS superfamily protein
910	MQTL-3B.4	TraesCS3B02G516600	Disease resistance protein (TIR-NBS-LRR class) family
911	MQTL-3B.4	TraesCS3B02G510300	Basic 7S globulin
912	MQTL-3B.4	TraesCS3B02G506900	Transmembrane protein B169L
913	MQTL-3B.4	TraesCS3B02G512500	UV-stimulated scaffold protein A-like protein
914	MQTL-3B.4	TraesCS3B02G516800	Ribosomal protein S4	GO:0003723 MF: RNA binding
915	MQTL-3B.4	TraesCS3B02G512000	CASP-like protein
916	MQTL-3B.4	TraesCS3B02G513900	Jasmonate O-methyltransferase	GO:0008168 MF: methyltransferase activity
917	MQTL-3B.4	TraesCS3B02G510400	CASP-like protein
918	MQTL-3B.5	TraesCS3B02G488400	Kelch repeat and BTB domain-containing protein 1	GO:0005515 MF: protein binding
919	MQTL-3B.5	TraesCS3B02G486400	Hydroxycinnamoyl-CoA shikimate/quinate hydroxycinnamoyltransferase	GO:0016747 MF: transferase activity, transferring acyl groups other than amino-acyl groups
920	MQTL-3B.5	TraesCS3B02G487000	LURP-one-like protein
921	MQTL-3B.5	TraesCS3B02G487400	5-hydroxytryptamine receptor 7
922	MQTL-3B.5	TraesCS3B02G487800	Nuclear transcription factor Y protein	GO:0046982 MF: protein heterodimerization activity
923	MQTL-3B.5	TraesCS3B02G487500	senescence-associated gene 13
924	MQTL-3B.5	TraesCS3B02G491000	F-box protein	GO:0005515 MF: protein binding
925	MQTL-3B.5	TraesCS3B02G488900	Rapid alkalinization factor (RALF) family protein
926	MQTL-3B.5	TraesCS3B02G486600	LURP-one-like protein
927	MQTL-3B.5	TraesCS3B02G491400	F-box protein	GO:0005515 MF: protein binding
928	MQTL-3B.5	TraesCS3B02G490600	Glutathione S-transferase	GO:0005515 MF: protein binding
929	MQTL-3B.5	TraesCS3B02G486900	LURP-one-like protein
930	MQTL-3B.5	TraesCS3B02G487600	HTH-type transcriptional regulator ArgP
931	MQTL-3B.5	TraesCS3B02G488300	Protein kinase C-binding protein NELL2
932	MQTL-3B.5	TraesCS3B02G492000	F-box-like protein	GO:0005515 MF: protein binding
933	MQTL-3B.5	TraesCS3B02G487300	Disease resistance protein (TIR-NBS-LRR class) family
934	MQTL-3B.5	TraesCS3B02G490200	IKI3 family protein
935	MQTL-3B.5	TraesCS3B02G490900	WD repeat domain phosphoinositide-interacting protein	GO:0005515 MF: protein binding
936	MQTL-3B.5	TraesCS3B02G489400	BTB/POZ domain containing protein, expressed	GO:0005515 MF: protein binding
937	MQTL-3B.5	TraesCS3B02G486300	LURP-one-like protein
938	MQTL-3B.5	TraesCS3B02G487700	Potassium transporter	GO:0015079 MF: potassium ion transmembrane transporter activity;GO:0016020 CC: membrane;GO:0071805 BP: potassium ion transmembrane transport
939	MQTL-3B.5	TraesCS3B02G491900	F-box-like protein	GO:0005515 MF: protein binding
940	MQTL-3B.5	TraesCS3B02G486500	2-oxoglutarate (2OG) and Fe(II)-dependent oxygenase superfamily protein	GO:0016491 MF: oxidoreductase activity;GO:0055114 BP: oxidation-reduction process
941	MQTL-3B.5	TraesCS3B02G486200	LURP-one-like protein
942	MQTL-3B.5	TraesCS3B02G490000	Receptor-like kinase	GO:0004672 MF: protein kinase activity;GO:0005524 MF: ATP binding;GO:0006468 BP: protein phosphorylation;GO:0030246 MF: carbohydrate binding
943	MQTL-3B.5	TraesCS3B02G487200	LURP-one-like protein
944	MQTL-3B.5	TraesCS3B02G491200	F-box protein	GO:0005515 MF: protein binding
945	MQTL-3B.5	TraesCS3B02G486800	LURP-one-like protein
946	MQTL-3B.5	TraesCS3B02G493200	Homeobox protein LUMINIDEPENDENS	GO:0003677 MF: DNA binding
947	MQTL-3B.5	TraesCS3B02G489300	BTB/POZ domain containing protein, expressed	GO:0005515 MF: protein binding
948	MQTL-3B.5	TraesCS3B02G489500	Flowering-promoting factor 1-like protein 1
949	MQTL-3B.5	TraesCS3B02G491100	F-box protein	GO:0005515 MF: protein binding
950	MQTL-3B.5	TraesCS3B02G491600	F-box-like protein	GO:0005515 MF: protein binding
951	MQTL-3B.5	TraesCS3B02G492300	F-box-like protein	GO:0005515 MF: protein binding
952	MQTL-3B.5	TraesCS3B02G492100	F-box protein
953	MQTL-3B.5	TraesCS3B02G492400	Kelch-like protein	GO:0005515 MF: protein binding
954	MQTL-3B.5	TraesCS3B02G493400	Defensin	GO:0006952 BP: defense response
955	MQTL-3B.5	TraesCS3B02G492500	ATP binding microtubule motor family protein
956	MQTL-3B.5	TraesCS3B02G492800	F-box-like protein	GO:0005515 MF: protein binding
957	MQTL-3B.5	TraesCS3B02G486700	High frequency lysogenization protein HflD homolog
958	MQTL-3B.5	TraesCS3B02G491700	Methyl esterase 1, putative
959	MQTL-3B.5	TraesCS3B02G489000	Heavy metal transport/detoxification superfamily protein	GO:0030001 BP: metal ion transport;GO:0046872 MF: metal ion binding
960	MQTL-3B.5	TraesCS3B02G487900	ATP-dependent zinc metalloprotease FtsH	GO:0005524 MF: ATP binding
961	MQTL-3B.5	TraesCS3B02G493300	Defensin	GO:0006952 BP: defense response
962	MQTL-3B.5	TraesCS3B02G490700	transmembrane protein, putative (DUF594)
963	MQTL-3B.5	TraesCS3B02G490400	Glutathione S-transferase	GO:0005515 MF: protein binding
964	MQTL-3B.5	TraesCS3B02G489200	Crossover junction endonuclease MUS81	GO:0003677 MF: DNA binding;GO:0004518 MF: nuclease activity
965	MQTL-3B.5	TraesCS3B02G489100	DNA topoisomerase	GO:0008270 MF: zinc ion binding
966	MQTL-3B.5	TraesCS3B02G491300	Disease resistance protein (NBS-LRR class) family	GO:0003677 MF: DNA binding;GO:0043531 MF: ADP binding
967	MQTL-3B.5	TraesCS3B02G488700	Defensin-like family protein	GO:0006952 BP: defense response
968	MQTL-3B.5	TraesCS3B02G492700	F-box-like protein	GO:0005515 MF: protein binding
969	MQTL-3B.5	TraesCS3B02G492200	hydroxysteroid dehydrogenase 3
970	MQTL-3B.5	TraesCS3B02G493000	Mitochondrial carrier protein-like	GO:0055085 BP: transmembrane transport
971	MQTL-3B.5	TraesCS3B02G489800	Laccase	GO:0005507 MF: copper ion binding;GO:0016491 MF: oxidoreductase activity;GO:0046274 BP: lignin catabolic process;GO:0048046 CC: apoplast;GO:0052716 MF: hydroquinone:oxygen oxidoreductase activity;GO:0055114 BP: oxidation-reduction process
972	MQTL-3B.5	TraesCS3B02G490800	RNA-directed RNA polymerase L
973	MQTL-3B.5	TraesCS3B02G488800	Defensin-like protein	GO:0006952 BP: defense response
974	MQTL-3B.5	TraesCS3B02G489700	Laccase	GO:0005507 MF: copper ion binding;GO:0016491 MF: oxidoreductase activity;GO:0046274 BP: lignin catabolic process;GO:0048046 CC: apoplast;GO:0052716 MF: hydroquinone:oxygen oxidoreductase activity;GO:0055114 BP: oxidation-reduction process
975	MQTL-3B.5	TraesCS3B02G492600	Ankyrin repeat family protein	GO:0005515 MF: protein binding
976	MQTL-3B.5	TraesCS3B02G492900	Calcium-dependent lipid-binding (CaLB domain) family protein	GO:0005515 MF: protein binding
977	MQTL-3B.5	TraesCS3B02G487100	LURP-one-like protein
978	MQTL-3B.5	TraesCS3B02G488600	BTB/POZ domain-containing protein KCTD7
979	MQTL-3B.5	TraesCS3B02G488100	Hydroxycinnamoyl-CoA shikimate/quinate hydroxycinnamoyltransferase	GO:0016747 MF: transferase activity, transferring acyl groups other than amino-acyl groups
980	MQTL-3B.5	TraesCS3B02G490300	Receptor-like kinase	GO:0004672 MF: protein kinase activity;GO:0005524 MF: ATP binding;GO:0006468 BP: protein phosphorylation;GO:0030246 MF: carbohydrate binding
981	MQTL-3B.5	TraesCS3B02G489900	F-box family protein	GO:0005515 MF: protein binding
982	MQTL-3B.5	TraesCS3B02G490100	F-box domain containing protein-like
983	MQTL-3B.5	TraesCS3B02G491800	F-box-like protein	GO:0005515 MF: protein binding
984	MQTL-3B.5	TraesCS3B02G488500	3-ketoacyl-CoA synthase	GO:0003824 MF: catalytic activity;GO:0006633 BP: fatty acid biosynthetic process;GO:0008152 BP: metabolic process;GO:0016020 CC: membrane;GO:0016747 MF: transferase activity, transferring acyl groups other than amino-acyl groups
985	MQTL-3B.5	TraesCS3B02G489600	ARF GAP-like zinc finger-containing protein ZIGA4
986	MQTL-3B.5	TraesCS3B02G493100	MADS-box transcription factor	GO:0003677 MF: DNA binding;GO:0046983 MF: protein dimerization activity
987	MQTL-4A.1	TraesCS4A02G255600	transmembrane protein
988	MQTL-4A.1	TraesCS4A02G256600	Digeranylgeranylglyceryl phosphate synthase
989	MQTL-4A.1	TraesCS4A02G256400	F-box family protein	GO:0005515 MF: protein binding
990	MQTL-4A.1	TraesCS4A02G255400	Serine/threonine-protein kinase	GO:0004672 MF: protein kinase activity;GO:0004674 MF: protein serine/threonine kinase activity;GO:0005524 MF: ATP binding;GO:0006468 BP: protein phosphorylation;GO:0048544 BP: recognition of pollen
991	MQTL-4A.1	TraesCS4A02G256300	GTPase obg	GO:0005525 MF: GTP binding
992	MQTL-4A.1	TraesCS4A02G255300	Ribosomal RNA small subunit methyltransferase E	GO:0006364 BP: rRNA processing;GO:0008168 MF: methyltransferase activity
993	MQTL-4A.1	TraesCS4A02G255200	Imidazole glycerol phosphate synthase subunit HisH
994	MQTL-4A.1	TraesCS4A02G255800	basic helix-loop-helix (bHLH) DNA-binding superfamily protein	GO:0046983 MF: protein dimerization activity
995	MQTL-4A.1	TraesCS4A02G256100	Pentatricopeptide repeat-containing protein
996	MQTL-4A.1	TraesCS4A02G256000	tRNA pseudouridine synthase
997	MQTL-4A.1	TraesCS4A02G256500	1-aminocyclopropane-1-carboxylate synthase 1	GO:0003824 MF: catalytic activity;GO:0009058 BP: biosynthetic process;GO:0030170 MF: pyridoxal phosphate binding
998	MQTL-4A.1	TraesCS4A02G255100	B3 domain-containing protein	GO:0003677 MF: DNA binding
999	MQTL-4A.1	TraesCS4A02G255900	ATP dependent RNA helicase	GO:0003676 MF: nucleic acid binding;GO:0005524 MF: ATP binding
1000	MQTL-4A.1	TraesCS4A02G255500	Thioredoxin-like protein AAED1, chloroplastic
1001	MQTL-4A.1	TraesCS4A02G255700	ethylene-dependent gravitropism-deficient and yellow-green-like 2
1002	MQTL-4A.1	TraesCS4A02G255000	Growth-regulating factor	GO:0005524 MF: ATP binding;GO:0005634 CC: nucleus;GO:0006355 BP: regulation of transcription, DNA-templated
1003	MQTL-4A.1	TraesCS4A02G256200	Chaperone protein DnaJ
1004	MQTL-4A.2	TraesCS4A02G143900	Coatomer subunit alpha
1005	MQTL-4A.2	TraesCS4A02G144100	Myb/SANT-like DNA-binding domain protein
1006	MQTL-4A.2	TraesCS4A02G144000	Erlin-2
1007	MQTL-4A.3	TraesCS4A02G490700	Leucine-rich repeat receptor-like protein kinase family protein, putative	GO:0005515 MF: protein binding
1008	MQTL-4A.3	TraesCS4A02G490500	Leucine-rich repeat (LRR) family protein	GO:0005515 MF: protein binding;GO:0043531 MF: ADP binding
1009	MQTL-4A.3	TraesCS4A02G491800	Thionin	GO:0006952 BP: defense response
1010	MQTL-4A.3	TraesCS4A02G494200	Disease resistance protein
1011	MQTL-4A.3	TraesCS4A02G495100	Terpene cyclase/mutase family member	GO:0016866 MF: intramolecular transferase activity
1012	MQTL-4A.3	TraesCS4A02G495300	low-molecular-weight cysteine-rich 55
1013	MQTL-4A.3	TraesCS4A02G495000	Homogentisate 1,2-dioxygenase	GO:0004411 MF: homogentisate 1,2-dioxygenase activity;GO:0006559 BP: L-phenylalanine catabolic process;GO:0006570 BP: tyrosine metabolic process;GO:0055114 BP: oxidation-reduction process
1014	MQTL-4A.3	TraesCS4A02G494600	Ubiquitin carboxyl-terminal hydrolase 2
1015	MQTL-4A.3	TraesCS4A02G493500	Disease resistance protein (NBS-LRR class) family	GO:0043531 MF: ADP binding
1016	MQTL-4A.3	TraesCS4A02G492100	Disease resistance protein (TIR-NBS-LRR class) family	GO:0043531 MF: ADP binding
1017	MQTL-4A.3	TraesCS4A02G490900	Disease resistance protein	GO:0043531 MF: ADP binding
1018	MQTL-4A.3	TraesCS4A02G490400	Glutaredoxin family protein, expressed	GO:0009055 MF: electron carrier activity;GO:0015035 MF: protein disulfide oxidoreductase activity;GO:0045454 BP: cell redox homeostasis
1019	MQTL-4A.3	TraesCS4A02G490300	NBS-LRR-like resistance protein	GO:0043531 MF: ADP binding
1020	MQTL-4A.3	TraesCS4A02G494500	Ubiquitin carboxyl-terminal hydrolase 2
1021	MQTL-4A.3	TraesCS4A02G491600	Receptor protein kinase, putative	GO:0004672 MF: protein kinase activity;GO:0005515 MF: protein binding;GO:0005524 MF: ATP binding;GO:0006468 BP: protein phosphorylation
1022	MQTL-4A.3	TraesCS4A02G492800	Short-chain dehydrogenase/reductase family protein
1023	MQTL-4A.3	TraesCS4A02G491000	Disease resistance protein	GO:0005515 MF: protein binding;GO:0043531 MF: ADP binding
1024	MQTL-4A.3	TraesCS4A02G493700	Leucine-rich repeat receptor-like protein kinase family protein, putative	GO:0005515 MF: protein binding
1025	MQTL-4A.3	TraesCS4A02G493300	Disease resistance protein	GO:0043531 MF: ADP binding
1026	MQTL-4A.3	TraesCS4A02G491482	NA
1027	MQTL-4A.3	TraesCS4A02G491900	Thionin	GO:0006952 BP: defense response
1028	MQTL-4A.3	TraesCS4A02G494100	Disease resistance protein	GO:0043531 MF: ADP binding
1029	MQTL-4A.3	TraesCS4A02G491300	Protein kinase family protein	GO:0004672 MF: protein kinase activity;GO:0005524 MF: ATP binding;GO:0006468 BP: protein phosphorylation;GO:0043531 MF: ADP binding
1030	MQTL-4A.3	TraesCS4A02G493100	Reticulon-like protein
1031	MQTL-4A.3	TraesCS4A02G492700	Glutaredoxin family protein, expressed	GO:0009055 MF: electron carrier activity;GO:0015035 MF: protein disulfide oxidoreductase activity;GO:0045454 BP: cell redox homeostasis
1032	MQTL-4A.3	TraesCS4A02G493900	NBS-LRR-like resistance protein	GO:0043531 MF: ADP binding
1033	MQTL-4A.3	TraesCS4A02G492400	Disease resistance protein (NBS-LRR class) family	GO:0009055 MF: electron carrier activity;GO:0015035 MF: protein disulfide oxidoreductase activity;GO:0045454 BP: cell redox homeostasis
1034	MQTL-4A.3	TraesCS4A02G490600	Disease resistance protein
1035	MQTL-4A.3	TraesCS4A02G495400	Signal peptide peptidase-like protein	GO:0004190 MF: aspartic-type endopeptidase activity;GO:0016021 CC: integral component of membrane
1036	MQTL-4A.3	TraesCS4A02G494900	GDSL esterase/lipase	GO:0016788 MF: hydrolase activity, acting on ester bonds
1037	MQTL-4A.3	TraesCS4A02G493400	Disease resistance protein	GO:0043531 MF: ADP binding
1038	MQTL-4A.3	TraesCS4A02G490800	Disease resistance protein	GO:0043531 MF: ADP binding
1039	MQTL-4A.3	TraesCS4A02G491200	Disease resistance protein (NBS-LRR class) family	GO:0043531 MF: ADP binding
1040	MQTL-4A.3	TraesCS4A02G492000	Thionin	GO:0006952 BP: defense response
1041	MQTL-4A.3	TraesCS4A02G492300	Kelch repeat-containing protein	GO:0005515 MF: protein binding
1042	MQTL-4A.3	TraesCS4A02G492600	Sucrose synthase	GO:0005985 BP: sucrose metabolic process;GO:0016157 MF: sucrose synthase activity
1043	MQTL-4A.3	TraesCS4A02G493000	Disease resistance protein (TIR-NBS-LRR class) family	GO:0043531 MF: ADP binding
1044	MQTL-4A.3	TraesCS4A02G495200	B3 domain-containing protein	GO:0003677 MF: DNA binding
1045	MQTL-4A.3	TraesCS4A02G494400	Glycine-tRNA ligase, alpha subunit	GO:0000166 MF: nucleotide binding;GO:0004812 MF: aminoacyl-tRNA ligase activity;GO:0004814 MF: arginine-tRNA ligase activity;GO:0004820 MF: glycine-tRNA ligase activity;GO:0005524 MF: ATP binding;GO:0005737 CC: cytoplasm;GO:0006418 BP: tRNA aminoacylation for protein translation;GO:0006420 BP: arginyl-tRNA aminoacylation;GO:0006426 BP: glycyl-tRNA aminoacylation
1046	MQTL-4A.3	TraesCS4A02G494700	Acyl-coenzyme A oxidase	GO:0003995 MF: acyl-CoA dehydrogenase activity;GO:0003997 MF: acyl-CoA oxidase activity;GO:0005777 CC: peroxisome;GO:0006631 BP: fatty acid metabolic process;GO:0006635 BP: fatty acid beta-oxidation;GO:0008152 BP: metabolic process;GO:0016627 MF: oxidoreductase activity, acting on the CH-CH group of donors;GO:0050660 MF: flavin adenine dinucleotide binding;GO:0055114 BP: oxidation-reduction proce…
1047	MQTL-4A.3	TraesCS4A02G491400	Leucine-rich repeat receptor-like protein kinase family protein, putative	GO:0005515 MF: protein binding
1048	MQTL-4A.3	TraesCS4A02G493800	Kelch repeat-containing protein	GO:0005515 MF: protein binding
1049	MQTL-4A.3	TraesCS4A02G493200	Kelch repeat-containing protein	GO:0005515 MF: protein binding
1050	MQTL-4A.3	TraesCS4A02G493600	NBS-LRR-like resistance protein	GO:0043531 MF: ADP binding
1051	MQTL-4A.3	TraesCS4A02G491700	Thionin	GO:0006952 BP: defense response
1052	MQTL-4A.3	TraesCS4A02G494300	Disease resistance protein RPP13	GO:0043531 MF: ADP binding
1053	MQTL-4A.3	TraesCS4A02G494800	Nucleic acid-binding, OB-fold-like protein
1054	MQTL-4A.3	TraesCS4A02G491100	Kelch repeat-containing protein	GO:0005515 MF: protein binding;GO:0009055 MF: electron carrier activity;GO:0015035 MF: protein disulfide oxidoreductase activity;GO:0045454 BP: cell redox homeostasis
1055	MQTL-4A.3	TraesCS4A02G492200	F-box protein	GO:0005515 MF: protein binding
1056	MQTL-4A.3	TraesCS4A02G492500	Ankyrin repeat family protein, putative	GO:0005515 MF: protein binding
1057	MQTL-4A.3	TraesCS4A02G492900	Leucine-rich repeat receptor-like protein kinase family protein, putative	GO:0005515 MF: protein binding
1058	MQTL-4A.3	TraesCS4A02G494000	F-box protein	GO:0005515 MF: protein binding
1059	MQTL-4B.1	TraesCS4B02G341200	NBS-LRR disease resistance protein-like protein	GO:0043531 MF: ADP binding
1060	MQTL-4B.1	TraesCS4B02G340700	Methyltransferase	GO:0006694 BP: steroid biosynthetic process;GO:0008152 BP: metabolic process;GO:0008168 MF: methyltransferase activity
1061	MQTL-4B.1	TraesCS4B02G340400	DUF3527 domain protein
1062	MQTL-4B.1	TraesCS4B02G341700	Pleckstrin homology-like domain family B member 2
1063	MQTL-4B.1	TraesCS4B02G340500	UPF0253 protein Spro_3762
1064	MQTL-4B.1	TraesCS4B02G340000	Sugar transporter protein	GO:0005215 MF: transporter activity;GO:0016020 CC: membrane;GO:0016021 CC: integral component of membrane;GO:0022857 MF: transmembrane transporter activity;GO:0022891 MF: substrate-specific transmembrane transporter activity;GO:0055085 BP: transmembrane transport
1065	MQTL-4B.1	TraesCS4B02G340800	B3 domain-containing protein	GO:0003677 MF: DNA binding
1066	MQTL-4B.1	TraesCS4B02G341400	Serine carboxypeptidase, putative	GO:0004185 MF: serine-type carboxypeptidase activity;GO:0006508 BP: proteolysis
1067	MQTL-4B.1	TraesCS4B02G339900	Protein kinase C-binding protein NELL2
1068	MQTL-4B.1	TraesCS4B02G341000	Mechanosensitive ion channel	GO:0016020 CC: membrane;GO:0055085 BP: transmembrane transport
1069	MQTL-4B.1	TraesCS4B02G340200	Peroxidase	GO:0004601 MF: peroxidase activity;GO:0006979 BP: response to oxidative stress;GO:0020037 MF: heme binding;GO:0055114 BP: oxidation-reduction process
1070	MQTL-4B.1	TraesCS4B02G341300	WD repeat-containing protein	GO:0004842 MF: ubiquitin-protein transferase activity;GO:0005515 MF: protein binding;GO:0016567 BP: protein ubiquitination
1071	MQTL-4B.1	TraesCS4B02G341500	Serine carboxypeptidase, putative	GO:0004185 MF: serine-type carboxypeptidase activity;GO:0006508 BP: proteolysis
1072	MQTL-4B.1	TraesCS4B02G340900	Mechanosensitive ion channel	GO:0016020 CC: membrane;GO:0055085 BP: transmembrane transport
1073	MQTL-4B.1	TraesCS4B02G339600	Sugar transporter protein	GO:0005215 MF: transporter activity;GO:0016020 CC: membrane;GO:0016021 CC: integral component of membrane;GO:0022857 MF: transmembrane transporter activity;GO:0022891 MF: substrate-specific transmembrane transporter activity;GO:0055085 BP: transmembrane transport
1074	MQTL-4B.1	TraesCS4B02G339800	Sugar transporter protein	GO:0005215 MF: transporter activity;GO:0016020 CC: membrane;GO:0016021 CC: integral component of membrane;GO:0022857 MF: transmembrane transporter activity;GO:0022891 MF: substrate-specific transmembrane transporter activity;GO:0055085 BP: transmembrane transport
1075	MQTL-4B.1	TraesCS4B02G341100	ATP-dependent RNA helicase	GO:0003676 MF: nucleic acid binding;GO:0003723 MF: RNA binding;GO:0004004 MF: ATP-dependent RNA helicase activity;GO:0005524 MF: ATP binding;GO:0005634 CC: nucleus
1076	MQTL-4B.1	TraesCS4B02G340600	Zinc finger protein CONSTANS	GO:0005515 MF: protein binding
1077	MQTL-4B.1	TraesCS4B02G340300	Thyroid adenoma-associated protein-like protein	GO:0005488 MF: binding
1078	MQTL-4B.1	TraesCS4B02G341600	Cytochrome P450 family protein, expressed	GO:0005506 MF: iron ion binding;GO:0016705 MF: oxidoreductase activity, acting on paired donors, with incorporation or reduction of molecular oxygen;GO:0020037 MF: heme binding;GO:0055114 BP: oxidation-reduction process
1079	MQTL-4B.1	TraesCS4B02G339700	Sugar transporter protein	GO:0005215 MF: transporter activity;GO:0016020 CC: membrane;GO:0016021 CC: integral component of membrane;GO:0022857 MF: transmembrane transporter activity;GO:0022891 MF: substrate-specific transmembrane transporter activity;GO:0055085 BP: transmembrane transport
1080	MQTL-4B.1	TraesCS4B02G340100	Peroxidase	GO:0004601 MF: peroxidase activity;GO:0006979 BP: response to oxidative stress;GO:0020037 MF: heme binding;GO:0055114 BP: oxidation-reduction process
1081	MQTL-4B.2	TraesCS4B02G188600	Arginine/serine-rich coiled-coil 2
1082	MQTL-4B.2	TraesCS4B02G188300	Protein PLANT CADMIUM RESISTANCE 8
1083	MQTL-4B.2	TraesCS4B02G188400	Wound-induced protein 1-like protein
1084	MQTL-4B.2	TraesCS4B02G188500	U3 small nucleolar RNA-associated protein 18-like protein
1085	MQTL-4B.3	TraesCS4B02G370100	GRF zinc finger family protein
1086	MQTL-4B.3	TraesCS4B02G368600	Cortical cell-delineating protein
1087	MQTL-4B.3	TraesCS4B02G370000	T-box transcription factor, putative (DUF863)
1088	MQTL-4B.3	TraesCS4B02G367100	F-box protein	GO:0005515 MF: protein binding
1089	MQTL-4B.3	TraesCS4B02G366600	MYB-related transcription factor	GO:0003677 MF: DNA binding
1090	MQTL-4B.3	TraesCS4B02G367200	Signal recognition particle protein	GO:0003924 MF: GTPase activity;GO:0005047 MF: signal recognition particle binding;GO:0005525 MF: GTP binding;GO:0005785 CC: signal recognition particle receptor complex;GO:0006614 BP: SRP-dependent cotranslational protein targeting to membrane;GO:0006810 BP: transport;GO:0006886 BP: intracellular protein transport
1091	MQTL-4B.3	TraesCS4B02G368247	NA
1092	MQTL-4B.3	TraesCS4B02G366500	Tubulin beta chain	GO:0003924 MF: GTPase activity;GO:0005200 MF: structural constituent of cytoskeleton;GO:0005525 MF: GTP binding;GO:0005874 CC: microtubule;GO:0007017 BP: microtubule-based process
1093	MQTL-4B.3	TraesCS4B02G369000	Cortical cell-delineating protein
1094	MQTL-4B.3	TraesCS4B02G369600	Cortical cell-delineating protein
1095	MQTL-4B.3	TraesCS4B02G367400	14 kDa proline-rich protein DC2.15
1096	MQTL-4B.3	TraesCS4B02G369300	14 kDa proline-rich protein DC2.15
1097	MQTL-4B.3	TraesCS4B02G366800	Flavin-containing monooxygenase	GO:0004499 MF: N,N-dimethylaniline monooxygenase activity;GO:0016491 MF: oxidoreductase activity;GO:0050660 MF: flavin adenine dinucleotide binding;GO:0050661 MF: NADP binding;GO:0055114 BP: oxidation-reduction process
1098	MQTL-4B.3	TraesCS4B02G368300	Cortical cell-delineating protein
1099	MQTL-4B.3	TraesCS4B02G366400	AT hook motif DNA-binding family protein
1100	MQTL-4B.3	TraesCS4B02G369200	HXXXD-type acyl-transferase family protein	GO:0016747 MF: transferase activity, transferring acyl groups other than amino-acyl groups
1101	MQTL-4B.3	TraesCS4B02G369400	Cortical cell-delineating protein
1102	MQTL-4B.3	TraesCS4B02G369500	14 kDa proline-rich protein DC2.15
1103	MQTL-4B.3	TraesCS4B02G367000	Receptor-like protein kinase, putative	GO:0004672 MF: protein kinase activity;GO:0005524 MF: ATP binding;GO:0006468 BP: protein phosphorylation
1104	MQTL-4B.3	TraesCS4B02G368800	Cortical cell-delineating protein
1105	MQTL-4B.3	TraesCS4B02G366900	Potassium channel KAT1
1106	MQTL-4B.3	TraesCS4B02G367700	Cortical cell-delineating protein
1107	MQTL-4B.3	TraesCS4B02G368112	NA
1108	MQTL-4B.3	TraesCS4B02G367300	Scarecrow transcription factor family protein
1109	MQTL-4B.3	TraesCS4B02G368100	myosin 2
1110	MQTL-4B.3	TraesCS4B02G369800	Zinc finger protein	GO:0003676 MF: nucleic acid binding
1111	MQTL-4B.3	TraesCS4B02G368000	Cortical cell-delineating protein
1112	MQTL-4B.3	TraesCS4B02G368500	Cortical cell-delineating protein
1113	MQTL-4B.3	TraesCS4B02G368900	Cortical cell-delineating protein
1114	MQTL-4B.3	TraesCS4B02G367600	14 kDa proline-rich protein DC2.15
1115	MQTL-4B.3	TraesCS4B02G369700	Cortical cell-delineating protein
1116	MQTL-4B.3	TraesCS4B02G369100	Cortical cell-delineating protein
1117	MQTL-4B.3	TraesCS4B02G366300	DNA topoisomerase	GO:0008270 MF: zinc ion binding
1118	MQTL-4B.3	TraesCS4B02G367500	14 kDa proline-rich protein DC2.15
1119	MQTL-4B.3	TraesCS4B02G367900	Cortical cell-delineating protein
1120	MQTL-4B.3	TraesCS4B02G368380	NA
1121	MQTL-4B.3	TraesCS4B02G369900	C2H2-like zinc finger protein
1122	MQTL-4B.3	TraesCS4B02G368400	Cortical cell-delineating protein
1123	MQTL-4B.3	TraesCS4B02G368700	Cortical cell-delineating protein
1124	MQTL-4B.3	TraesCS4B02G367800	Cortical cell-delineating protein
1125	MQTL-4B.3	TraesCS4B02G368200	Cortical cell-delineating protein
1126	MQTL-4B.4	TraesCS4B02G298400	Flavin-containing monooxygenase	GO:0004499 MF: N,N-dimethylaniline monooxygenase activity;GO:0016491 MF: oxidoreductase activity;GO:0050660 MF: flavin adenine dinucleotide binding;GO:0050661 MF: NADP binding;GO:0055114 BP: oxidation-reduction process
1127	MQTL-4B.4	TraesCS4B02G299000	MYB transcription factor	GO:0003677 MF: DNA binding
1128	MQTL-4B.4	TraesCS4B02G298300	Flavin-containing monooxygenase	GO:0004499 MF: N,N-dimethylaniline monooxygenase activity;GO:0016491 MF: oxidoreductase activity;GO:0050660 MF: flavin adenine dinucleotide binding;GO:0050661 MF: NADP binding;GO:0055114 BP: oxidation-reduction process
1129	MQTL-4B.4	TraesCS4B02G298700	Flavin-containing monooxygenase	GO:0004499 MF: N,N-dimethylaniline monooxygenase activity;GO:0016491 MF: oxidoreductase activity;GO:0050660 MF: flavin adenine dinucleotide binding;GO:0050661 MF: NADP binding;GO:0055114 BP: oxidation-reduction process
1130	MQTL-4B.4	TraesCS4B02G298600	Flavin-containing monooxygenase	GO:0004499 MF: N,N-dimethylaniline monooxygenase activity;GO:0016491 MF: oxidoreductase activity;GO:0050660 MF: flavin adenine dinucleotide binding;GO:0050661 MF: NADP binding;GO:0055114 BP: oxidation-reduction process
1131	MQTL-4B.4	TraesCS4B02G298500	Flavin-containing monooxygenase	GO:0004499 MF: N,N-dimethylaniline monooxygenase activity;GO:0016491 MF: oxidoreductase activity;GO:0050660 MF: flavin adenine dinucleotide binding;GO:0050661 MF: NADP binding;GO:0055114 BP: oxidation-reduction process
1132	MQTL-4B.4	TraesCS4B02G298900	Phosphoinositide phosphatase family protein	GO:0042578 MF: phosphoric ester hydrolase activity
1133	MQTL-4B.4	TraesCS4B02G299100	40S ribosomal protein SA	GO:0003735 MF: structural constituent of ribosome;GO:0005622 CC: intracellular;GO:0005840 CC: ribosome;GO:0006412 BP: translation;GO:0015935 CC: small ribosomal subunit
1134	MQTL-4B.4	TraesCS4B02G299200	Eukaryotic translation initiation factor 3 subunit K	GO:0003743 MF: translation initiation factor activity;GO:0005488 MF: binding;GO:0005737 CC: cytoplasm;GO:0005852 CC: eukaryotic translation initiation factor 3 complex;GO:0006446 BP: regulation of translational initiation;GO:0043022 MF: ribosome binding
1135	MQTL-4B.4	TraesCS4B02G298800	Flavin-containing monooxygenase	GO:0004499 MF: N,N-dimethylaniline monooxygenase activity;GO:0016491 MF: oxidoreductase activity;GO:0050660 MF: flavin adenine dinucleotide binding;GO:0050661 MF: NADP binding;GO:0055114 BP: oxidation-reduction process
1136	MQTL-4B.5	TraesCS4B02G067000	Cysteine proteinase inhibitor	GO:0004869 MF: cysteine-type endopeptidase inhibitor activity
1137	MQTL-4B.5	TraesCS4B02G066400	formate dehydrogenase	GO:0008152 BP: metabolic process;GO:0016616 MF: oxidoreductase activity, acting on the CH-OH group of donors, NAD or NADP as acceptor;GO:0051287 MF: NAD binding;GO:0055114 BP: oxidation-reduction process
1138	MQTL-4B.5	TraesCS4B02G065700	Eukaryotic translation initiation factor 3 subunit G	GO:0003676 MF: nucleic acid binding;GO:0003743 MF: translation initiation factor activity;GO:0005737 CC: cytoplasm;GO:0005852 CC: eukaryotic translation initiation factor 3 complex
1139	MQTL-4B.5	TraesCS4B02G065900	Alba DNA/RNA-binding protein	GO:0003676 MF: nucleic acid binding
1140	MQTL-4B.5	TraesCS4B02G066500	Glycerol-3-phosphate acyltransferase	GO:0008152 BP: metabolic process;GO:0016746 MF: transferase activity, transferring acyl groups
1141	MQTL-4B.5	TraesCS4B02G066300	Protein ZINC INDUCED FACILITATOR-LIKE 1	GO:0016021 CC: integral component of membrane;GO:0055085 BP: transmembrane transport
1142	MQTL-4B.5	TraesCS4B02G066800	Methyltransferase
1143	MQTL-4B.5	TraesCS4B02G066000	Cell wall invertase	GO:0004553 MF: hydrolase activity, hydrolyzing O-glycosyl compounds;GO:0005975 BP: carbohydrate metabolic process
1144	MQTL-4B.5	TraesCS4B02G066900	Dimeric alpha-amylase inhibitor	GO:0004867 MF: serine-type endopeptidase inhibitor activity
1145	MQTL-4B.5	TraesCS4B02G065800	RNA ligase isoform 1	GO:0003972 MF: RNA ligase (ATP) activity;GO:0005524 MF: ATP binding;GO:0006388 BP: tRNA splicing, via endonucleolytic cleavage and ligation
1146	MQTL-4B.5	TraesCS4B02G065600	Pentatricopeptide repeat-containing protein	GO:0005515 MF: protein binding
1147	MQTL-4B.5	TraesCS4B02G066200	Beta-fructofuranosidase, insoluble protein
1148	MQTL-4B.5	TraesCS4B02G065500	RING finger and CHY zinc finger protein	GO:0005515 MF: protein binding;GO:0008270 MF: zinc ion binding
1149	MQTL-4B.5	TraesCS4B02G066600	Pentatricopeptide repeat-containing protein	GO:0005515 MF: protein binding
1150	MQTL-4B.5	TraesCS4B02G066700	Endoglucanase	GO:0003824 MF: catalytic activity;GO:0004553 MF: hydrolase activity, hydrolyzing O-glycosyl compounds;GO:0005975 BP: carbohydrate metabolic process
1151	MQTL-4B.5	TraesCS4B02G066100	transmembrane protein, putative (DUF247)
1152	MQTL-4B.5	TraesCS4B02G065400	Transducin/WD-like repeat-protein	GO:0005515 MF: protein binding
1153	MQTL-4D.1	TraesCS4D02G152800	Trichome birefringence-like protein
1154	MQTL-4D.1	TraesCS4D02G152900	RING zinc finger-containing protein	GO:0008270 MF: zinc ion binding
1155	MQTL-4D.1	TraesCS4D02G153100	Zinc finger, PHD-finger	GO:0005515 MF: protein binding;GO:0008270 MF: zinc ion binding
1156	MQTL-4D.2	TraesCS4D02G242500	SprT-like domain-containing protein Spartan
1157	MQTL-4D.2	TraesCS4D02G243600	Pectin lyase-like superfamily protein, putative	GO:0004650 MF: polygalacturonase activity;GO:0005975 BP: carbohydrate metabolic process
1158	MQTL-4D.2	TraesCS4D02G242600	Beta-hexosaminidase	GO:0004553 MF: hydrolase activity, hydrolyzing O-glycosyl compounds;GO:0004563 MF: beta-N-acetylhexosaminidase activity;GO:0005975 BP: carbohydrate metabolic process
1159	MQTL-4D.2	TraesCS4D02G242200	3-ketoacyl-CoA synthase	GO:0003824 MF: catalytic activity;GO:0006633 BP: fatty acid biosynthetic process;GO:0008152 BP: metabolic process;GO:0016020 CC: membrane;GO:0016747 MF: transferase activity, transferring acyl groups other than amino-acyl groups
1160	MQTL-4D.2	TraesCS4D02G242700	Tubulin alpha chain	GO:0003924 MF: GTPase activity;GO:0005200 MF: structural constituent of cytoskeleton;GO:0005525 MF: GTP binding;GO:0005874 CC: microtubule;GO:0007017 BP: microtubule-based process
1161	MQTL-4D.2	TraesCS4D02G243000	Heat shock 70 kDa protein
1162	MQTL-4D.2	TraesCS4D02G242800	Superoxide dismutase [Cu-Zn]	GO:0004784 MF: superoxide dismutase activity;GO:0006801 BP: superoxide metabolic process;GO:0046872 MF: metal ion binding;GO:0055114 BP: oxidation-reduction process
1163	MQTL-4D.2	TraesCS4D02G242400	50S ribosomal protein L15, putative	GO:0003735 MF: structural constituent of ribosome;GO:0005622 CC: intracellular;GO:0005840 CC: ribosome;GO:0006412 BP: translation;GO:0015934 CC: large ribosomal subunit
1164	MQTL-4D.2	TraesCS4D02G243500	Myosin-related, putative
1165	MQTL-4D.2	TraesCS4D02G243400	RNA/RNP complex-1-interacting phosphatase, putative
1166	MQTL-4D.2	TraesCS4D02G243200	GSVIVT00005628001, HT7
1167	MQTL-4D.2	TraesCS4D02G242900	Sec14p-like phosphatidylinositol transfer family protein
1168	MQTL-4D.2	TraesCS4D02G243300	Oberon-like protein
1169	MQTL-4D.2	TraesCS4D02G243100	Sugar transporter, putative	GO:0005215 MF: transporter activity;GO:0016020 CC: membrane;GO:0016021 CC: integral component of membrane;GO:0022857 MF: transmembrane transporter activity;GO:0022891 MF: substrate-specific transmembrane transporter activity;GO:0055085 BP: transmembrane transport
1170	MQTL-5A.1	TraesCS5A02G301800	L-threonine 3-dehydrogenase
1171	MQTL-5A.1	TraesCS5A02G301400	Proteasome subunit beta type	GO:0004175 MF: endopeptidase activity;GO:0004298 MF: threonine-type endopeptidase activity;GO:0005839 CC: proteasome core complex;GO:0051603 BP: proteolysis involved in cellular protein catabolic process
1172	MQTL-5A.1	TraesCS5A02G301000	Pentatricopeptide repeat protein
1173	MQTL-5A.1	TraesCS5A02G300900	Protein kinase superfamily protein
1174	MQTL-5A.1	TraesCS5A02G301500	ATP-dependent zinc metalloprotease FtsH 1	GO:0005524 MF: ATP binding;GO:0005777 CC: peroxisome;GO:0007031 BP: peroxisome organization
1175	MQTL-5A.1	TraesCS5A02G301700	Respiratory burst oxidase homolog	GO:0004601 MF: peroxidase activity;GO:0005509 MF: calcium ion binding;GO:0016020 CC: membrane;GO:0016491 MF: oxidoreductase activity;GO:0050664 MF: oxidoreductase activity, acting on NAD(P)H, oxygen as acceptor;GO:0055114 BP: oxidation-reduction process
1176	MQTL-5A.1	TraesCS5A02G301100	CDGSH iron-sulfur domain-containing protein 2	GO:0043231 CC: intracellular membrane-bounded organelle;GO:0051537 MF: 2 iron, 2 sulfur cluster binding
1177	MQTL-5A.1	TraesCS5A02G302100	Transcription factor 25	GO:0005515 MF: protein binding
1178	MQTL-5A.1	TraesCS5A02G301300	Proteasome subunit beta type-4
1179	MQTL-5A.1	TraesCS5A02G301600	Mitochondrial carrier protein-like	GO:0055085 BP: transmembrane transport
1180	MQTL-5A.1	TraesCS5A02G301900	Flotillin-1
1181	MQTL-5A.1	TraesCS5A02G300600	transmembrane protein
1182	MQTL-5A.1	TraesCS5A02G301200	Trigger factor	GO:0006457 BP: protein folding;GO:0015031 BP: protein transport
1183	MQTL-5A.1	TraesCS5A02G302200	Divalent ion symporter
1184	MQTL-5A.1	TraesCS5A02G302000	ATP-dependent zinc metalloprotease FtsH	GO:0005515 MF: protein binding;GO:0005524 MF: ATP binding
1185	MQTL-5A.1	TraesCS5A02G300700	Flotillin-1
1186	MQTL-5A.1	TraesCS5A02G300800	Mitochondrial carrier protein	GO:0006839 BP: mitochondrial transport;GO:0031966 CC: mitochondrial membrane
1187	MQTL-5A.1	TraesCS5A02G300500	mitogen-activated protein kinase homolog 2
1188	MQTL-5A.2	TraesCS5A02G299100	glycosyltransferase family exostosin protein
1189	MQTL-5A.2	TraesCS5A02G299000	Protein transport protein Sec61 subunit gamma	GO:0006605 BP: protein targeting;GO:0006886 BP: intracellular protein transport;GO:0015031 BP: protein transport;GO:0015450 MF: P-P-bond-hydrolysis-driven protein transmembrane transporter activity;GO:0016020 CC: membrane
1190	MQTL-5A.3	TraesCS5A02G481700	Plant invertase/pectin methylesterase inhibitor superfamily protein
1191	MQTL-5A.3	TraesCS5A02G482600	Kinetochore protein NDC80
1192	MQTL-5A.3	TraesCS5A02G481400	NAD(P)-binding rossmann-fold protein
1193	MQTL-5A.3	TraesCS5A02G483500	DCD (Development and cell death) domain protein
1194	MQTL-5A.3	TraesCS5A02G480000	Condensin-2 complex subunit D3	GO:0005488 MF: binding
1195	MQTL-5A.3	TraesCS5A02G481300	Scarecrow transcription factor family protein
1196	MQTL-5A.3	TraesCS5A02G481500	Leucine-rich repeat receptor-like protein kinase family protein	GO:0005515 MF: protein binding
1197	MQTL-5A.3	TraesCS5A02G481000	NBS-LRR resistance-like protein	GO:0043531 MF: ADP binding
1198	MQTL-5A.3	TraesCS5A02G483100	WAT1-related protein	GO:0016020 CC: membrane;GO:0016021 CC: integral component of membrane
1199	MQTL-5A.3	TraesCS5A02G480900	Receptor-like protein kinase	GO:0004672 MF: protein kinase activity;GO:0005515 MF: protein binding;GO:0005524 MF: ATP binding;GO:0006468 BP: protein phosphorylation;GO:0043531 MF: ADP binding
1200	MQTL-5A.3	TraesCS5A02G481100	NBS-LRR disease resistance protein, putative	GO:0043531 MF: ADP binding
1201	MQTL-5A.3	TraesCS5A02G481800	Leucine-rich repeat receptor-like protein kinase family protein	GO:0005515 MF: protein binding
1202	MQTL-5A.3	TraesCS5A02G480400	Pentatricopeptide repeat-containing protein	GO:0005515 MF: protein binding;GO:0008270 MF: zinc ion binding
1203	MQTL-5A.3	TraesCS5A02G480700	F-box protein-like	GO:0005515 MF: protein binding
1204	MQTL-5A.3	TraesCS5A02G479700	tRNA (guanine-N(7)-)-methyltransferase
1205	MQTL-5A.3	TraesCS5A02G480200	LOW protein: PPR containing-like protein
1206	MQTL-5A.3	TraesCS5A02G482900	Pentatricopeptide repeat-containing protein	GO:0005515 MF: protein binding;GO:0008270 MF: zinc ion binding
1207	MQTL-5A.3	TraesCS5A02G483200	OB-fold-like, putative isoform 2
1208	MQTL-5A.3	TraesCS5A02G480300	Disease resistance protein RGA2
1209	MQTL-5A.3	TraesCS5A02G482100	Trichome birefringence-like protein
1210	MQTL-5A.3	TraesCS5A02G481600	Leucine-rich repeat receptor-like protein kinase family protein	GO:0005515 MF: protein binding
1211	MQTL-5A.3	TraesCS5A02G479800	Bifunctional inhibitor/lipid-transfer protein/seed storage 2S albumin superfamily protein, putative
1212	MQTL-5A.3	TraesCS5A02G480800	F-box protein-like	GO:0005515 MF: protein binding
1213	MQTL-5A.3	TraesCS5A02G479900	Bifunctional inhibitor/lipid-transfer protein/seed storage 2S albumin superfamily protein, putative
1214	MQTL-5A.3	TraesCS5A02G482800	Photosystem I reaction center subunit IV	GO:0009522 CC: photosystem I;GO:0009538 CC: photosystem I reaction center;GO:0015979 BP: photosynthesis
1215	MQTL-5A.3	TraesCS5A02G482300	cyclin-dependent kinase inhibitor
1216	MQTL-5A.3	TraesCS5A02G483900	Fructokinase-2	GO:0016773 MF: phosphotransferase activity, alcohol group as acceptor
1217	MQTL-5A.3	TraesCS5A02G483600	Chaperone DnaJ
1218	MQTL-5A.3	TraesCS5A02G482200	Cellulose synthase-like protein	GO:0016020 CC: membrane;GO:0016760 MF: cellulose synthase (UDP-forming) activity;GO:0030244 BP: cellulose biosynthetic process
1219	MQTL-5A.3	TraesCS5A02G482000	Ribosomal RNA large subunit methyltransferase E	GO:0001510 BP: RNA methylation;GO:0008168 MF: methyltransferase activity;GO:0032259 BP: methylation
1220	MQTL-5A.3	TraesCS5A02G480600	Protein kinase	GO:0004672 MF: protein kinase activity;GO:0005524 MF: ATP binding;GO:0006468 BP: protein phosphorylation
1221	MQTL-5A.3	TraesCS5A02G481900	Zinc-finger domain of monoamine-oxidase A repressor R1 protein
1222	MQTL-5A.3	TraesCS5A02G479600	Phosphatase 2C family protein	GO:0003824 MF: catalytic activity
1223	MQTL-5A.3	TraesCS5A02G483800	Protein KTI12
1224	MQTL-5A.3	TraesCS5A02G482700	B3 domain-containing protein	GO:0003677 MF: DNA binding
1225	MQTL-5A.3	TraesCS5A02G483000	WAT1-related protein	GO:0016020 CC: membrane;GO:0016021 CC: integral component of membrane
1226	MQTL-5A.3	TraesCS5A02G483300	Alpha-mannosidase	GO:0003824 MF: catalytic activity;GO:0004553 MF: hydrolase activity, hydrolyzing O-glycosyl compounds;GO:0004559 MF: alpha-mannosidase activity;GO:0005975 BP: carbohydrate metabolic process;GO:0006013 BP: mannose metabolic process;GO:0008270 MF: zinc ion binding;GO:0015923 MF: mannosidase activity;GO:0030246 MF: carbohydrate binding
1227	MQTL-5A.3	TraesCS5A02G480500	Dolichyl-phosphate beta-glucosyltransferase
1228	MQTL-5A.3	TraesCS5A02G482500	Ubiquitin system component Cue protein, putative
1229	MQTL-5A.3	TraesCS5A02G483400	DCD (Development and cell death) domain protein
1230	MQTL-5A.3	TraesCS5A02G481200	Expansin	GO:0005576 CC: extracellular region;GO:0009664 BP: plant-type cell wall organization
1231	MQTL-5A.3	TraesCS5A02G480100	Serine--tRNA ligase
1232	MQTL-5A.3	TraesCS5A02G482400	Hsp70 nucleotide exchange factor fes1	GO:0005488 MF: binding
1233	MQTL-5A.4	TraesCS5A02G280100	Transcription factor GTE8
1234	MQTL-5A.4	TraesCS5A02G272300	Cytochrome c biogenesis protein CcsA	GO:0017004 BP: cytochrome complex assembly;GO:0020037 MF: heme binding
1235	MQTL-5A.4	TraesCS5A02G271700	Chaperone protein dnaJ, putative
1236	MQTL-5A.4	TraesCS5A02G275700	importin subunit alpha
1237	MQTL-5A.4	TraesCS5A02G266800	Protein NUCLEAR FUSION DEFECTIVE 5, mitochondrial
1238	MQTL-5A.4	TraesCS5A02G265400	C2 calcium/lipid-binding and GRAM domain protein	GO:0005515 MF: protein binding
1239	MQTL-5A.4	TraesCS5A02G271200	Dihydroflavonol-4-reductase	GO:0003824 MF: catalytic activity;GO:0050662 MF: coenzyme binding
1240	MQTL-5A.4	TraesCS5A02G269200	Cinnamoyl-CoA reductase 4	GO:0003824 MF: catalytic activity;GO:0050662 MF: coenzyme binding
1241	MQTL-5A.4	TraesCS5A02G265800	Beta-glucosidase, putative	GO:0004553 MF: hydrolase activity, hydrolyzing O-glycosyl compounds;GO:0005975 BP: carbohydrate metabolic process
1242	MQTL-5A.4	TraesCS5A02G267800	plant/protein (Protein of unknown function, DUF538)
1243	MQTL-5A.4	TraesCS5A02G277100	Protein disulfide-isomerase
1244	MQTL-5A.4	TraesCS5A02G264800	Basic helix-loop-helix (BHLH) DNA-binding superfamily	GO:0046983 MF: protein dimerization activity
1245	MQTL-5A.4	TraesCS5A02G280900	Fasciclin-like arabinogalactan-protein-like
1246	MQTL-5A.4	TraesCS5A02G269600	Cysteine/histidine-rich C1 domain protein
1247	MQTL-5A.4	TraesCS5A02G269900	50S ribosomal protein L10
1248	MQTL-5A.4	TraesCS5A02G265300	Protein SDA1-like protein	GO:0005488 MF: binding
1249	MQTL-5A.4	TraesCS5A02G265000	Inactive rhomboid 1
1250	MQTL-5A.4	TraesCS5A02G265100	Cobyric acid synthase
1251	MQTL-5A.4	TraesCS5A02G264000	Nucleolar-like protein
1252	MQTL-5A.4	TraesCS5A02G277000	F-box protein
1253	MQTL-5A.4	TraesCS5A02G278300	RADIALIS-like transcription factor	GO:0003677 MF: DNA binding
1254	MQTL-5A.4	TraesCS5A02G263800	Serine carboxypeptidase family protein, expressed	GO:0004185 MF: serine-type carboxypeptidase activity;GO:0006508 BP: proteolysis
1255	MQTL-5A.4	TraesCS5A02G267700	plant/protein (Protein of unknown function, DUF538)
1256	MQTL-5A.4	TraesCS5A02G278900	Auxin-induced in root cultures protein 12
1257	MQTL-5A.4	TraesCS5A02G267900	DUF538 family protein (Protein of unknown function, DUF538)
1258	MQTL-5A.4	TraesCS5A02G276500	Ubiquitin carboxyl-terminal hydrolase 2
1259	MQTL-5A.4	TraesCS5A02G275300	NADH dehydrogenase ubiquinone complex I, assembly factor-like protein (DUF185)
1260	MQTL-5A.4	TraesCS5A02G268200	Cinnamoyl-CoA reductase 4	GO:0003824 MF: catalytic activity;GO:0050662 MF: coenzyme binding
1261	MQTL-5A.4	TraesCS5A02G269100	Dihydroflavonol-4-reductase	GO:0003824 MF: catalytic activity;GO:0050662 MF: coenzyme binding
1262	MQTL-5A.4	TraesCS5A02G273400	plant/protein (Protein of unknown function, DUF599)
1263	MQTL-5A.4	TraesCS5A02G280500	Chorismate synthase	GO:0003676 MF: nucleic acid binding
1264	MQTL-5A.4	TraesCS5A02G270600	transmembrane protein, putative (DUF594)
1265	MQTL-5A.4	TraesCS5A02G278100	Type I inositol-1,4,5-trisphosphate 5-phosphatase	GO:0005515 MF: protein binding;GO:0046856 BP: phosphatidylinositol dephosphorylation
1266	MQTL-5A.4	TraesCS5A02G273900	3'-N-debenzoyl-2'-deoxytaxol N-benzoyltransferase	GO:0016747 MF: transferase activity, transferring acyl groups other than amino-acyl groups
1267	MQTL-5A.4	TraesCS5A02G272000	F-box protein
1268	MQTL-5A.4	TraesCS5A02G275600	Non-specific phospholipase C4
1269	MQTL-5A.4	TraesCS5A02G279100	60S ribosomal protein L32	GO:0003735 MF: structural constituent of ribosome;GO:0005622 CC: intracellular;GO:0005840 CC: ribosome;GO:0006412 BP: translation
1270	MQTL-5A.4	TraesCS5A02G272200	NBS-LRR disease resistance protein, putative	GO:0043531 MF: ADP binding
1271	MQTL-5A.4	TraesCS5A02G264700	Peptide deformylase
1272	MQTL-5A.4	TraesCS5A02G267300	Auxin efflux carrier family protein, putative	GO:0016021 CC: integral component of membrane;GO:0055085 BP: transmembrane transport
1273	MQTL-5A.4	TraesCS5A02G270300	Serine/threonine-protein kinase	GO:0004672 MF: protein kinase activity;GO:0004674 MF: protein serine/threonine kinase activity;GO:0005524 MF: ATP binding;GO:0006468 BP: protein phosphorylation;GO:0048544 BP: recognition of pollen
1274	MQTL-5A.4	TraesCS5A02G264900	Glucosamine 6-phosphate N-acetyltransferase	GO:0008080 MF: N-acetyltransferase activity
1275	MQTL-5A.4	TraesCS5A02G268700	Dihydroflavonol-4-reductase	GO:0003824 MF: catalytic activity;GO:0050662 MF: coenzyme binding
1276	MQTL-5A.4	TraesCS5A02G274300	50S ribosomal protein L2	GO:0003735 MF: structural constituent of ribosome;GO:0005840 CC: ribosome;GO:0006412 BP: translation
1277	MQTL-5A.4	TraesCS5A02G270000	HTH-type transcriptional regulator
1278	MQTL-5A.4	TraesCS5A02G271400	Protein Iojap/ribosomal silencing factor RsfS
1279	MQTL-5A.4	TraesCS5A02G273000	NBS-LRR disease resistance protein	GO:0043531 MF: ADP binding
1280	MQTL-5A.4	TraesCS5A02G266500	Peroxisomal (S)-2-hydroxy-acid oxidase	GO:0003824 MF: catalytic activity;GO:0010181 MF: FMN binding;GO:0016491 MF: oxidoreductase activity;GO:0055114 BP: oxidation-reduction process
1281	MQTL-5A.4	TraesCS5A02G271500	NAC domain protein
1282	MQTL-5A.4	TraesCS5A02G275500	F-box protein	GO:0005515 MF: protein binding
1283	MQTL-5A.4	TraesCS5A02G275400	F-box protein
1284	MQTL-5A.4	TraesCS5A02G265700	ETHYLENE INSENSITIVE 3-like 3 protein	GO:0003700 MF: transcription factor activity, sequence-specific DNA binding;GO:0005634 CC: nucleus
1285	MQTL-5A.4	TraesCS5A02G264300	ESSS subunit of NADH:ubiquinone oxidoreductase (complex I) protein
1286	MQTL-5A.4	TraesCS5A02G271800	Cleavage and polyadenylation specificity factor (CPSF) A subunit protein
1287	MQTL-5A.4	TraesCS5A02G264200	F-box protein
1288	MQTL-5A.4	TraesCS5A02G268300	Cinnamoyl-CoA reductase 4	GO:0003824 MF: catalytic activity;GO:0050662 MF: coenzyme binding
1289	MQTL-5A.4	TraesCS5A02G277300	low-molecular-weight cysteine-rich 44
1290	MQTL-5A.4	TraesCS5A02G277500	MTD1
1291	MQTL-5A.4	TraesCS5A02G275900	NAC domain-containing protein	GO:0003677 MF: DNA binding;GO:0006355 BP: regulation of transcription, DNA-templated
1292	MQTL-5A.4	TraesCS5A02G274200	Amorpha-4,11-diene synthase
1293	MQTL-5A.4	TraesCS5A02G273800	Protein FATTY ACID EXPORT 3, chloroplastic
1294	MQTL-5A.4	TraesCS5A02G268000	DUF538 family protein (Protein of unknown function, DUF538)
1295	MQTL-5A.4	TraesCS5A02G263600	Protein kinase	GO:0004672 MF: protein kinase activity;GO:0005524 MF: ATP binding;GO:0006468 BP: protein phosphorylation
1296	MQTL-5A.4	TraesCS5A02G269500	Proton pump-interactor 1
1297	MQTL-5A.4	TraesCS5A02G266200	Leucine-rich repeat receptor-like protein kinase family protein	GO:0005515 MF: protein binding
1298	MQTL-5A.4	TraesCS5A02G267200	carboxyl-terminal peptidase (DUF239)
1299	MQTL-5A.4	TraesCS5A02G279300	GRF zinc finger family protein
1300	MQTL-5A.4	TraesCS5A02G265600	transcription factor-like protein	GO:0003700 MF: transcription factor activity, sequence-specific DNA binding;GO:0006351 BP: transcription, DNA-templated;GO:0006355 BP: regulation of transcription, DNA-templated;GO:0043565 MF: sequence-specific DNA binding
1301	MQTL-5A.4	TraesCS5A02G276700	Calcium-transporting ATPase	GO:0000166 MF: nucleotide binding;GO:0005388 MF: calcium-transporting ATPase activity;GO:0005524 MF: ATP binding;GO:0016020 CC: membrane;GO:0016021 CC: integral component of membrane;GO:0046872 MF: metal ion binding;GO:0070588 BP: calcium ion transmembrane transport
1302	MQTL-5A.4	TraesCS5A02G280700	L-threonine 3-dehydrogenase	GO:0016491 MF: oxidoreductase activity;GO:0055114 BP: oxidation-reduction process
1303	MQTL-5A.4	TraesCS5A02G276900	F-box protein	GO:0005515 MF: protein binding
1304	MQTL-5A.4	TraesCS5A02G266300	Polyamine aminopropyltransferase
1305	MQTL-5A.4	TraesCS5A02G264500	Peptidylprolyl isomerase
1306	MQTL-5A.4	TraesCS5A02G267400	CAI-1 autoinducer sensor kinase/phosphatase cqsS isoform 1
1307	MQTL-5A.4	TraesCS5A02G276600	O-fucosyltransferase family protein
1308	MQTL-5A.4	TraesCS5A02G268100	Chaperone DnaK	GO:0005524 MF: ATP binding;GO:0006457 BP: protein folding;GO:0051082 MF: unfolded protein binding
1309	MQTL-5A.4	TraesCS5A02G272800	Disease resistance protein
1310	MQTL-5A.4	TraesCS5A02G278700	RADIALIS-like transcription factor	GO:0003677 MF: DNA binding
1311	MQTL-5A.4	TraesCS5A02G269800	NAD(P)-binding Rossmann-fold superfamily protein
1312	MQTL-5A.4	TraesCS5A02G274800	ER membrane protein complex subunit 3	GO:0016020 CC: membrane
1313	MQTL-5A.4	TraesCS5A02G273700	Ubiquitin-like-specific protease 1A	GO:0006508 BP: proteolysis;GO:0008234 MF: cysteine-type peptidase activity
1314	MQTL-5A.4	TraesCS5A02G273200	N-acetyl-gamma-glutamyl-phosphate reductase
1315	MQTL-5A.4	TraesCS5A02G270500	Mediator of RNA polymerase II transcription subunit 2
1316	MQTL-5A.4	TraesCS5A02G266600	DNA-binding bromodomain-containing protein	GO:0005515 MF: protein binding
1317	MQTL-5A.4	TraesCS5A02G277200	Receptor-like kinase	GO:0004672 MF: protein kinase activity;GO:0005524 MF: ATP binding;GO:0006468 BP: protein phosphorylation
1318	MQTL-5A.4	TraesCS5A02G270100	TMV response-related protein
1319	MQTL-5A.4	TraesCS5A02G279900	NAD(P)-binding Rossmann-fold superfamily protein
1320	MQTL-5A.4	TraesCS5A02G267500	Splicing factor U2af small subunit A	GO:0000398 BP: mRNA splicing, via spliceosome;GO:0003676 MF: nucleic acid binding;GO:0003723 MF: RNA binding;GO:0046872 MF: metal ion binding;GO:0089701 CC: U2AF
1321	MQTL-5A.4	TraesCS5A02G274700	Pumilio-like protein	GO:0003723 MF: RNA binding;GO:0005488 MF: binding
1322	MQTL-5A.4	TraesCS5A02G270400	UvrB/UvrC domain protein (DUF3506)
1323	MQTL-5A.4	TraesCS5A02G279000	Auxin-induced in root cultures protein 12
1324	MQTL-5A.4	TraesCS5A02G268600	Cinnamoyl-CoA reductase 4	GO:0003824 MF: catalytic activity;GO:0050662 MF: coenzyme binding
1325	MQTL-5A.4	TraesCS5A02G272500	Methyl-CpG-binding domain protein	GO:0003677 MF: DNA binding;GO:0005634 CC: nucleus;GO:0008270 MF: zinc ion binding
1326	MQTL-5A.4	TraesCS5A02G278200	DNA topoisomerase	GO:0003677 MF: DNA binding;GO:0003916 MF: DNA topoisomerase activity;GO:0006265 BP: DNA topological change
1327	MQTL-5A.4	TraesCS5A02G271100	electron transporter, putative (Protein of unknown function, DUF547)
1328	MQTL-5A.4	TraesCS5A02G278000	NADH dehydrogenase [ubiquinone] 1 alpha subcomplex subunit 12	GO:0008137 MF: NADH dehydrogenase (ubiquinone) activity;GO:0009055 MF: electron carrier activity;GO:0016020 CC: membrane
1329	MQTL-5A.4	TraesCS5A02G271900	F-box protein
1330	MQTL-5A.4	TraesCS5A02G269000	Calcineurin B-like protein	GO:0005509 MF: calcium ion binding
1331	MQTL-5A.4	TraesCS5A02G270200	Cytochrome P450	GO:0005506 MF: iron ion binding;GO:0016705 MF: oxidoreductase activity, acting on paired donors, with incorporation or reduction of molecular oxygen;GO:0020037 MF: heme binding;GO:0055114 BP: oxidation-reduction process
1332	MQTL-5A.4	TraesCS5A02G271300	Uroporphyrinogen-III synthase	GO:0004852 MF: uroporphyrinogen-III synthase activity;GO:0033014 BP: tetrapyrrole biosynthetic process
1333	MQTL-5A.4	TraesCS5A02G270800	Tyrosine--tRNA ligase	GO:0000166 MF: nucleotide binding;GO:0004812 MF: aminoacyl-tRNA ligase activity;GO:0005524 MF: ATP binding;GO:0006418 BP: tRNA aminoacylation for protein translation
1334	MQTL-5A.4	TraesCS5A02G266900	Exodeoxyribonuclease 7 large subunit
1335	MQTL-5A.4	TraesCS5A02G265900	Squamosa promoter binding protein	GO:0003677 MF: DNA binding;GO:0005634 CC: nucleus
1336	MQTL-5A.4	TraesCS5A02G268500	Cinnamoyl-CoA reductase 4	GO:0003824 MF: catalytic activity;GO:0050662 MF: coenzyme binding
1337	MQTL-5A.4	TraesCS5A02G272600	WD-repeat cell cycle regulatory protein	GO:0005515 MF: protein binding
1338	MQTL-5A.4	TraesCS5A02G264400	Pectin lyase-like superfamily protein	GO:0004650 MF: polygalacturonase activity;GO:0005975 BP: carbohydrate metabolic process
1339	MQTL-5A.4	TraesCS5A02G274000	Protein FATTY ACID EXPORT 1, chloroplastic
1340	MQTL-5A.4	TraesCS5A02G277900	cyclin-dependent kinase inhibitor
1341	MQTL-5A.4	TraesCS5A02G267100	DNA-directed RNA polymerase	GO:0003677 MF: DNA binding;GO:0003899 MF: DNA-directed 5'-3' RNA polymerase activity;GO:0006351 BP: transcription, DNA-templated;GO:0046983 MF: protein dimerization activity
1342	MQTL-5A.4	TraesCS5A02G279200	Basic helix-loop-helix transcription factor	GO:0046983 MF: protein dimerization activity
1343	MQTL-5A.4	TraesCS5A02G280000	F-box/RNI-like superfamily protein
1344	MQTL-5A.4	TraesCS5A02G267000	AT hook motif DNA-binding family protein
1345	MQTL-5A.4	TraesCS5A02G276300	N-methyl-L-tryptophan oxidase	GO:0016491 MF: oxidoreductase activity;GO:0055114 BP: oxidation-reduction process
1346	MQTL-5A.4	TraesCS5A02G270700	Cytochrome P450	GO:0005506 MF: iron ion binding;GO:0016705 MF: oxidoreductase activity, acting on paired donors, with incorporation or reduction of molecular oxygen;GO:0020037 MF: heme binding;GO:0055114 BP: oxidation-reduction process
1347	MQTL-5A.4	TraesCS5A02G280400	Short-chain dehydrogenase/reductase family protein
1348	MQTL-5A.4	TraesCS5A02G274100	Receptor-like protein kinase	GO:0004672 MF: protein kinase activity;GO:0005509 MF: calcium ion binding;GO:0005515 MF: protein binding;GO:0005524 MF: ATP binding;GO:0006468 BP: protein phosphorylation;GO:0030247 MF: polysaccharide binding
1349	MQTL-5A.4	TraesCS5A02G276000	30S ribosomal protein S16	GO:0003735 MF: structural constituent of ribosome;GO:0005622 CC: intracellular;GO:0005840 CC: ribosome;GO:0006412 BP: translation
1350	MQTL-5A.4	TraesCS5A02G272400	Chitinase-like protein	GO:0004568 MF: chitinase activity;GO:0005975 BP: carbohydrate metabolic process;GO:0006032 BP: chitin catabolic process;GO:0016998 BP: cell wall macromolecule catabolic process
1351	MQTL-5A.4	TraesCS5A02G266100	Cytochrome P450, putative	GO:0005506 MF: iron ion binding;GO:0016705 MF: oxidoreductase activity, acting on paired donors, with incorporation or reduction of molecular oxygen;GO:0020037 MF: heme binding;GO:0055114 BP: oxidation-reduction process
1352	MQTL-5A.4	TraesCS5A02G266000	rho GTPase-activating gacO-like protein
1353	MQTL-5A.4	TraesCS5A02G275100	Cytochrome c oxidase assembly factor 6 homolog
1354	MQTL-5A.4	TraesCS5A02G281000	F-box protein	GO:0005515 MF: protein binding
1355	MQTL-5A.4	TraesCS5A02G269300	3-hydroxy-3-methylglutaryl coenzyme A reductase	GO:0004420 MF: hydroxymethylglutaryl-CoA reductase (NADPH) activity;GO:0008299 BP: isoprenoid biosynthetic process;GO:0015936 BP: coenzyme A metabolic process;GO:0016021 CC: integral component of membrane;GO:0016616 MF: oxidoreductase activity, acting on the CH-OH group of donors, NAD or NADP as acceptor;GO:0050661 MF: NADP binding;GO:0050662 MF: coenzyme binding;GO:0055114 BP: oxidation-reductio…
1356	MQTL-5A.4	TraesCS5A02G275800	Myosin heavy chain-related
1357	MQTL-5A.4	TraesCS5A02G279400	60S ribosomal protein L32	GO:0003735 MF: structural constituent of ribosome;GO:0005622 CC: intracellular;GO:0005840 CC: ribosome;GO:0006412 BP: translation
1358	MQTL-5A.4	TraesCS5A02G274500	mediator of RNA polymerase II transcription subunit
1359	MQTL-5A.4	TraesCS5A02G280600	B3 domain-containing protein family
1360	MQTL-5A.4	TraesCS5A02G268400	Cinnamoyl-CoA reductase 4	GO:0003824 MF: catalytic activity;GO:0050662 MF: coenzyme binding
1361	MQTL-5A.4	TraesCS5A02G273100	Prefoldin chaperone subunit family protein
1362	MQTL-5A.4	TraesCS5A02G269700	Ripening-related protein
1363	MQTL-5A.4	TraesCS5A02G278500	RADIALIS-like transcription factor	GO:0003677 MF: DNA binding
1364	MQTL-5A.4	TraesCS5A02G268800	Cinnamoyl-CoA reductase 4	GO:0003824 MF: catalytic activity;GO:0050662 MF: coenzyme binding
1365	MQTL-5A.4	TraesCS5A02G279600	VWA domain containing protein
1366	MQTL-5A.4	TraesCS5A02G263700	Serine carboxypeptidase family protein, expressed	GO:0004185 MF: serine-type carboxypeptidase activity;GO:0006508 BP: proteolysis
1367	MQTL-5A.4	TraesCS5A02G278600	RADIALIS-like transcription factor	GO:0003677 MF: DNA binding
1368	MQTL-5A.4	TraesCS5A02G279700	50S ribosomal protein L6, putative, expressed	GO:0003735 MF: structural constituent of ribosome;GO:0005622 CC: intracellular;GO:0005840 CC: ribosome;GO:0006412 BP: translation;GO:0019843 MF: rRNA binding
1369	MQTL-5A.4	TraesCS5A02G273300	plant/protein (Protein of unknown function, DUF599)
1370	MQTL-5A.4	TraesCS5A02G271600	RING/U-box superfamily protein	GO:0005515 MF: protein binding;GO:0008270 MF: zinc ion binding
1371	MQTL-5A.4	TraesCS5A02G277600	Glycosyltransferase
1372	MQTL-5A.4	TraesCS5A02G272900	Prefoldin chaperone subunit family protein
1373	MQTL-5A.4	TraesCS5A02G273500	Protein FATTY ACID EXPORT 3, chloroplastic
1374	MQTL-5A.4	TraesCS5A02G275200	F-box domain containing protein, expressed
1375	MQTL-5A.4	TraesCS5A02G279800	Ulp1 protease family, C-terminal catalytic domain containing protein, expressed
1376	MQTL-5A.4	TraesCS5A02G270900	Serine/threonine-protein phosphatase	GO:0016787 MF: hydrolase activity
1377	MQTL-5A.4	TraesCS5A02G265200	IRK-interacting protein
1378	MQTL-5A.4	TraesCS5A02G266700	CCAAT/enhancer-binding protein delta
1379	MQTL-5A.4	TraesCS5A02G272700	NBS-LRR disease resistance protein-like protein	GO:0043531 MF: ADP binding
1380	MQTL-5A.4	TraesCS5A02G276400	N-methyl-L-tryptophan oxidase	GO:0016491 MF: oxidoreductase activity;GO:0055114 BP: oxidation-reduction process
1381	MQTL-5A.4	TraesCS5A02G274600	Mitochondrial carrier family	GO:0055085 BP: transmembrane transport
1382	MQTL-5A.4	TraesCS5A02G276800	KH domain-containing protein	GO:0003676 MF: nucleic acid binding;GO:0003723 MF: RNA binding
1383	MQTL-5A.4	TraesCS5A02G276200	N-methyl-L-tryptophan oxidase	GO:0016491 MF: oxidoreductase activity;GO:0055114 BP: oxidation-reduction process
1384	MQTL-5A.4	TraesCS5A02G264100	F-box protein	GO:0005515 MF: protein binding
1385	MQTL-5A.4	TraesCS5A02G280800	L-threonine 3-dehydrogenase	GO:0016491 MF: oxidoreductase activity;GO:0055114 BP: oxidation-reduction process
1386	MQTL-5A.4	TraesCS5A02G274900	F-box protein	GO:0005515 MF: protein binding
1387	MQTL-5A.4	TraesCS5A02G265500	2-oxoglutarate (2OG) and Fe(II)-dependent oxygenase superfamily protein
1388	MQTL-5A.4	TraesCS5A02G274400	p-loop containing nucleoside triphosphate hydrolases superfamily protein, putative
1389	MQTL-5A.4	TraesCS5A02G276100	Transcription factor IIIB 90 kDa subunit
1390	MQTL-5A.4	TraesCS5A02G272100	F-box protein	GO:0005515 MF: protein binding
1391	MQTL-5A.4	TraesCS5A02G278400	RADIALIS-like transcription factor	GO:0003677 MF: DNA binding
1392	MQTL-5A.4	TraesCS5A02G277400	Mitochondrial carrier protein-like	GO:0055085 BP: transmembrane transport
1393	MQTL-5A.4	TraesCS5A02G264600	OTU domain-containing protein
1394	MQTL-5A.4	TraesCS5A02G280300	Transcription factor GTE8
1395	MQTL-5A.4	TraesCS5A02G266400	Emsy N terminus domain-containing family protein
1396	MQTL-5A.4	TraesCS5A02G263900	Serine carboxypeptidase family protein, expressed	GO:0004185 MF: serine-type carboxypeptidase activity;GO:0006508 BP: proteolysis
1397	MQTL-5A.4	TraesCS5A02G268900	hydroxysteroid dehydrogenase 3	GO:0016491 MF: oxidoreductase activity
1398	MQTL-5A.4	TraesCS5A02G263500	Zinc finger A20 and AN1 domain stress-associated protein	GO:0003677 MF: DNA binding;GO:0008270 MF: zinc ion binding
1399	MQTL-5A.4	TraesCS5A02G267600	1-pyrroline-5-carboxylate dehydrogenase
1400	MQTL-5A.4	TraesCS5A02G279500	Peptidylprolyl isomerase
1401	MQTL-5A.4	TraesCS5A02G269400	B3 domain-containing protein REM17
1402	MQTL-5A.4	TraesCS5A02G275000	F-box protein	GO:0005515 MF: protein binding
1403	MQTL-5A.4	TraesCS5A02G278800	Cytochrome b561 and DOMON domain-containing protein
1404	MQTL-5A.5	TraesCS5A02G378200	Auxin-responsive protein	GO:0005515 MF: protein binding
1405	MQTL-5A.5	TraesCS5A02G378000	Sec-independent protein translocase protein TatA	GO:0005886 CC: plasma membrane;GO:0008565 MF: protein transporter activity;GO:0009306 BP: protein secretion;GO:0015031 BP: protein transport;GO:0016021 CC: integral component of membrane
1406	MQTL-5A.5	TraesCS5A02G377700	guanine nucleotide-binding protein subunit gamma	GO:0004871 MF: signal transducer activity;GO:0005834 CC: heterotrimeric G-protein complex;GO:0007186 BP: G-protein coupled receptor signaling pathway
1407	MQTL-5A.5	TraesCS5A02G379000	Lipoxygenase	GO:0005515 MF: protein binding;GO:0016491 MF: oxidoreductase activity;GO:0016702 MF: oxidoreductase activity, acting on single donors with incorporation of molecular oxygen, incorporation of two atoms of oxygen;GO:0046872 MF: metal ion binding;GO:0055114 BP: oxidation-reduction process
1408	MQTL-5A.5	TraesCS5A02G379100	Basic-leucine zipper (bZIP) transcription factor family protein
1409	MQTL-5A.5	TraesCS5A02G379400	Chalcone synthase	GO:0003824 MF: catalytic activity;GO:0008152 BP: metabolic process;GO:0009058 BP: biosynthetic process;GO:0016747 MF: transferase activity, transferring acyl groups other than amino-acyl groups
1410	MQTL-5A.5	TraesCS5A02G378700	Lipoxygenase	GO:0005515 MF: protein binding;GO:0016491 MF: oxidoreductase activity;GO:0016702 MF: oxidoreductase activity, acting on single donors with incorporation of molecular oxygen, incorporation of two atoms of oxygen;GO:0046872 MF: metal ion binding;GO:0055114 BP: oxidation-reduction process
1411	MQTL-5A.5	TraesCS5A02G378100	Single-stranded DNA-binding protein	GO:0003697 MF: single-stranded DNA binding;GO:0006260 BP: DNA replication
1412	MQTL-5A.5	TraesCS5A02G379500	Chalcone synthase	GO:0003824 MF: catalytic activity;GO:0008152 BP: metabolic process;GO:0009058 BP: biosynthetic process;GO:0016747 MF: transferase activity, transferring acyl groups other than amino-acyl groups
1413	MQTL-5A.5	TraesCS5A02G378800	Lipoxygenase	GO:0005515 MF: protein binding;GO:0016491 MF: oxidoreductase activity;GO:0016702 MF: oxidoreductase activity, acting on single donors with incorporation of molecular oxygen, incorporation of two atoms of oxygen;GO:0046872 MF: metal ion binding;GO:0055114 BP: oxidation-reduction process
1414	MQTL-5A.5	TraesCS5A02G379600	Chalcone synthase	GO:0003824 MF: catalytic activity;GO:0008152 BP: metabolic process;GO:0009058 BP: biosynthetic process;GO:0016747 MF: transferase activity, transferring acyl groups other than amino-acyl groups
1415	MQTL-5A.5	TraesCS5A02G378600	E3 ubiquitin protein ligase DRIP2
1416	MQTL-5A.5	TraesCS5A02G379300	Phototropic-responsive NPH3 family protein	GO:0005515 MF: protein binding
1417	MQTL-5A.5	TraesCS5A02G379200	Transducin/WD40 repeat protein	GO:0005515 MF: protein binding
1418	MQTL-5A.5	TraesCS5A02G377800	Pentatricopeptide repeat-containing protein	GO:0005515 MF: protein binding
1419	MQTL-5A.5	TraesCS5A02G378900	Lipoxygenase	GO:0005515 MF: protein binding;GO:0016491 MF: oxidoreductase activity;GO:0016702 MF: oxidoreductase activity, acting on single donors with incorporation of molecular oxygen, incorporation of two atoms of oxygen;GO:0046872 MF: metal ion binding;GO:0055114 BP: oxidation-reduction process
1420	MQTL-5A.5	TraesCS5A02G378300	Auxin-responsive protein	GO:0005515 MF: protein binding
1421	MQTL-5A.5	TraesCS5A02G377900	Non-specific serine/threonine protein kinase	GO:0004672 MF: protein kinase activity;GO:0005524 MF: ATP binding;GO:0006468 BP: protein phosphorylation;GO:0007165 BP: signal transduction
1422	MQTL-5A.5	TraesCS5A02G378500	Elongation factor 1-beta	GO:0003746 MF: translation elongation factor activity;GO:0006414 BP: translational elongation
1423	MQTL-5A.5	TraesCS5A02G378400	F-box/LRR protein, putative	GO:0005515 MF: protein binding
1424	MQTL-5A.6	TraesCS5A02G449700	Protein kinase-like	GO:0004672 MF: protein kinase activity;GO:0005524 MF: ATP binding;GO:0006468 BP: protein phosphorylation
1425	MQTL-5A.6	TraesCS5A02G450000	Unknown protein
1426	MQTL-5A.6	TraesCS5A02G450100	Alpha/beta-Hydrolases superfamily protein, putative	GO:0008152 BP: metabolic process;GO:0016787 MF: hydrolase activity
1427	MQTL-5A.6	TraesCS5A02G449900	Vesicle-associated membrane protein, putative	GO:0006810 BP: transport;GO:0016021 CC: integral component of membrane;GO:0016192 BP: vesicle-mediated transport
1428	MQTL-5A.6	TraesCS5A02G449300	Transcription initiation factor TFIID subunit 8
1429	MQTL-5A.6	TraesCS5A02G449000	Kinase, putative	GO:0004672 MF: protein kinase activity;GO:0005524 MF: ATP binding;GO:0006468 BP: protein phosphorylation
1430	MQTL-5A.6	TraesCS5A02G450300	Plant invertase/pectin methylesterase inhibitor superfamily protein	GO:0004857 MF: enzyme inhibitor activity
1431	MQTL-5A.6	TraesCS5A02G448600	RNA-binding family protein, putative	GO:0003676 MF: nucleic acid binding
1432	MQTL-5A.6	TraesCS5A02G448900	Actin cross-linking protein, putative
1433	MQTL-5A.6	TraesCS5A02G448400	Vacuolar protein sorting-associated protein 35	GO:0005488 MF: binding;GO:0008565 MF: protein transporter activity;GO:0015031 BP: protein transport;GO:0030904 CC: retromer complex;GO:0042147 BP: retrograde transport, endosome to Golgi
1434	MQTL-5A.6	TraesCS5A02G449200	cysteine-rich/transmembrane domain A-like protein
1435	MQTL-5A.6	TraesCS5A02G450200	Alpha-1,4-glucan:maltose-1-phosphate maltosyltransferase
1436	MQTL-5A.6	TraesCS5A02G449800	Receptor protein kinase-like protein	GO:0004672 MF: protein kinase activity;GO:0005524 MF: ATP binding;GO:0006468 BP: protein phosphorylation
1437	MQTL-5A.6	TraesCS5A02G449500	Chloride channel protein	GO:0005216 MF: ion channel activity;GO:0005247 MF: voltage-gated chloride channel activity;GO:0006821 BP: chloride transport;GO:0016020 CC: membrane;GO:0055085 BP: transmembrane transport
1438	MQTL-5A.6	TraesCS5A02G449600	Polymerase basic protein 2
1439	MQTL-5A.6	TraesCS5A02G449100	36I5.5
1440	MQTL-5A.6	TraesCS5A02G448700	Valine--tRNA ligase
1441	MQTL-5A.6	TraesCS5A02G448500	Yellow stripe-like transporter 12	GO:0055085 BP: transmembrane transport
1442	MQTL-5A.6	TraesCS5A02G449400	ATP-dependent zinc metalloprotease FtsH	GO:0005524 MF: ATP binding
1443	MQTL-5A.6	TraesCS5A02G448800	Bifunctional uridylyltransferase/uridylyl-removing enzyme
1444	MQTL-5A.7	TraesCS5A02G451100	F-box family protein	GO:0005515 MF: protein binding
1445	MQTL-5A.7	TraesCS5A02G452000	Translation initiation factor IF-3	GO:0003743 MF: translation initiation factor activity;GO:0006413 BP: translational initiation
1446	MQTL-5A.7	TraesCS5A02G450900	Protein kinase	GO:0004672 MF: protein kinase activity;GO:0005524 MF: ATP binding;GO:0006468 BP: protein phosphorylation
1447	MQTL-5A.7	TraesCS5A02G451200	F-box domain containing protein	GO:0005515 MF: protein binding
1448	MQTL-5A.7	TraesCS5A02G451500	BTB/POZ and MATH domain-containing protein 2	GO:0005515 MF: protein binding
1449	MQTL-5A.7	TraesCS5A02G451800	Aspartic proteinase nepenthesin-1	GO:0004190 MF: aspartic-type endopeptidase activity;GO:0006508 BP: proteolysis
1450	MQTL-5A.7	TraesCS5A02G452800	response regulator 1	GO:0000160 BP: phosphorelay signal transduction system
1451	MQTL-5A.7	TraesCS5A02G452600	Lipid transfer protein	GO:0006869 BP: lipid transport;GO:0008289 MF: lipid binding
1452	MQTL-5A.7	TraesCS5A02G450800	Cell division cycle 5-like protein	GO:0003677 MF: DNA binding
1453	MQTL-5A.7	TraesCS5A02G453100	Exocyst complex component EXO84B
1454	MQTL-5A.7	TraesCS5A02G452900	F-box domain containing protein	GO:0005515 MF: protein binding
1455	MQTL-5A.7	TraesCS5A02G451700	BTB/POZ domain containing protein, expressed	GO:0005515 MF: protein binding
1456	MQTL-5A.7	TraesCS5A02G451900	BTB/POZ and MATH domain-containing protein 2	GO:0005515 MF: protein binding
1457	MQTL-5A.7	TraesCS5A02G452300	50S ribosomal protein L32, chloroplastic
1458	MQTL-5A.7	TraesCS5A02G452700	Lipid transfer protein	GO:0006869 BP: lipid transport;GO:0008289 MF: lipid binding
1459	MQTL-5A.7	TraesCS5A02G453300	Cortactin-binding protein 2
1460	MQTL-5A.7	TraesCS5A02G451300	F-box family protein	GO:0005515 MF: protein binding
1461	MQTL-5A.7	TraesCS5A02G452500	Caveolin-1
1462	MQTL-5A.7	TraesCS5A02G452400	60S ribosomal protein L7
1463	MQTL-5A.7	TraesCS5A02G453200	Germin-like protein	GO:0030145 MF: manganese ion binding;GO:0045735 MF: nutrient reservoir activity
1464	MQTL-5A.7	TraesCS5A02G451600	BTB/POZ and MATH domain-containing protein 2	GO:0005515 MF: protein binding
1465	MQTL-5A.7	TraesCS5A02G452200	Beta-1,3-galactosyltransferase-like protein	GO:0006486 BP: protein glycosylation;GO:0008378 MF: galactosyltransferase activity;GO:0016020 CC: membrane;GO:0030246 MF: carbohydrate binding
1466	MQTL-5A.7	TraesCS5A02G451000	F-box family protein	GO:0005515 MF: protein binding
1467	MQTL-5A.7	TraesCS5A02G451400	Beta-1,3-galactosyltransferase-like protein	GO:0006486 BP: protein glycosylation;GO:0008378 MF: galactosyltransferase activity;GO:0016020 CC: membrane;GO:0030246 MF: carbohydrate binding
1468	MQTL-5A.7	TraesCS5A02G452892	NA
1469	MQTL-5A.7	TraesCS5A02G453000	F-box family protein	GO:0005515 MF: protein binding
1470	MQTL-5A.7	TraesCS5A02G452100	BTB/POZ domain-containing protein	GO:0005515 MF: protein binding
1471	MQTL-5B.1	TraesCS5B02G438800	Folate/biopterin transporter family protein, expressed	GO:0006810 BP: transport;GO:0016021 CC: integral component of membrane
1472	MQTL-5B.1	TraesCS5B02G439800	DNA topoisomerase	GO:0008270 MF: zinc ion binding
1473	MQTL-5B.1	TraesCS5B02G440200	Kinesin-like protein
1474	MQTL-5B.1	TraesCS5B02G439700	Glycosyltransferase	GO:0008152 BP: metabolic process;GO:0016758 MF: transferase activity, transferring hexosyl groups
1475	MQTL-5B.1	TraesCS5B02G439500	Histone H2A	GO:0000786 CC: nucleosome;GO:0003677 MF: DNA binding;GO:0005634 CC: nucleus;GO:0046982 MF: protein heterodimerization activity
1476	MQTL-5B.1	TraesCS5B02G440100	Embryo defective 2735
1477	MQTL-5B.1	TraesCS5B02G437900	BTB/POZ domain containing protein	GO:0005515 MF: protein binding
1478	MQTL-5B.1	TraesCS5B02G438600	BTB/POZ domain containing protein	GO:0005515 MF: protein binding
1479	MQTL-5B.1	TraesCS5B02G439100	Pentatricopeptide repeat-containing protein	GO:0005515 MF: protein binding
1480	MQTL-5B.1	TraesCS5B02G438100	BTB/POZ domain containing protein, expressed	GO:0005515 MF: protein binding
1481	MQTL-5B.1	TraesCS5B02G438200	BTB/POZ domain containing protein, expressed	GO:0005515 MF: protein binding
1482	MQTL-5B.1	TraesCS5B02G440000	Transcription initiation factor IIA subunit 1	GO:0005672 CC: transcription factor TFIIA complex;GO:0006367 BP: transcription initiation from RNA polymerase II promoter
1483	MQTL-5B.1	TraesCS5B02G439900	Alpha/beta-Hydrolases superfamily protein, putative	GO:0008152 BP: metabolic process;GO:0016787 MF: hydrolase activity
1484	MQTL-5B.1	TraesCS5B02G437600	BTB/POZ domain containing protein, expressed	GO:0005515 MF: protein binding
1485	MQTL-5B.1	TraesCS5B02G438000	BTB/POZ domain containing protein	GO:0005515 MF: protein binding
1486	MQTL-5B.1	TraesCS5B02G438300	BTB/POZ domain containing protein, expressed	GO:0005515 MF: protein binding
1487	MQTL-5B.1	TraesCS5B02G439630	NA
1488	MQTL-5B.1	TraesCS5B02G437800	BTB/POZ domain containing protein, expressed	GO:0005515 MF: protein binding
1489	MQTL-5B.1	TraesCS5B02G440700	Heat shock transcription factor
1490	MQTL-5B.1	TraesCS5B02G438900	Queuine tRNA-ribosyltransferase activity protein	GO:0006400 BP: tRNA modification;GO:0008479 MF: queuine tRNA-ribosyltransferase activity;GO:0016763 MF: transferase activity, transferring pentosyl groups
1491	MQTL-5B.1	TraesCS5B02G440300	p-loop containing nucleoside triphosphate hydrolases superfamily protein
1492	MQTL-5B.1	TraesCS5B02G440600	Bax inhibitor-1 family protein
1493	MQTL-5B.1	TraesCS5B02G440400	PITH domain-containing protein 1
1494	MQTL-5B.1	TraesCS5B02G440800	Transmembrane protein 97, Putative
1495	MQTL-5B.1	TraesCS5B02G438500	BTB/POZ domain containing protein, expressed	GO:0005515 MF: protein binding
1496	MQTL-5B.1	TraesCS5B02G439400	Methionine S-methyltransferase	GO:0003824 MF: catalytic activity;GO:0008168 MF: methyltransferase activity;GO:0009058 BP: biosynthetic process;GO:0030170 MF: pyridoxal phosphate binding
1497	MQTL-5B.1	TraesCS5B02G439300	Ankyrin repeat family protein, putative, expressed	GO:0005515 MF: protein binding
1498	MQTL-5B.1	TraesCS5B02G438700	GDSL esterase/lipase	GO:0016788 MF: hydrolase activity, acting on ester bonds
1499	MQTL-5B.1	TraesCS5B02G437700	BTB/POZ domain containing protein	GO:0005515 MF: protein binding
1500	MQTL-5B.1	TraesCS5B02G439200	Leucine-rich repeat protein kinase family protein
1501	MQTL-5B.1	TraesCS5B02G439000	Low affinity potassium transport system protein
1502	MQTL-5B.1	TraesCS5B02G438400	BTB/POZ domain containing protein	GO:0005515 MF: protein binding
1503	MQTL-5B.1	TraesCS5B02G440500	Bax inhibitor-1 family protein
1504	MQTL-5B.2	TraesCS5B02G422200	Carbamoyl-phosphate synthase arginine-specific small chain
1505	MQTL-5B.2	TraesCS5B02G422700	Actin, putative
1506	MQTL-5B.2	TraesCS5B02G422600	Pentatricopeptide repeat-containing protein	GO:0005515 MF: protein binding
1507	MQTL-5B.2	TraesCS5B02G421400	5'-3' exoribonuclease 2
1508	MQTL-5B.2	TraesCS5B02G421100	Leguminosin group485 secreted peptide
1509	MQTL-5B.2	TraesCS5B02G422000	Basic helix-loop-helix transcription factor	GO:0046983 MF: protein dimerization activity
1510	MQTL-5B.2	TraesCS5B02G420700	Receptor protein kinase, putative	GO:0004672 MF: protein kinase activity;GO:0005515 MF: protein binding;GO:0005524 MF: ATP binding;GO:0006468 BP: protein phosphorylation
1511	MQTL-5B.2	TraesCS5B02G421700	Leguminosin group485 secreted peptide
1512	MQTL-5B.2	TraesCS5B02G421900	Tetraspanin family protein	GO:0016021 CC: integral component of membrane
1513	MQTL-5B.2	TraesCS5B02G420800	Vacuolar protein sorting-associated protein
1514	MQTL-5B.2	TraesCS5B02G422500	Disease resistance protein	GO:0043531 MF: ADP binding
1515	MQTL-5B.2	TraesCS5B02G421500	Vegetative cell wall protein gp1
1516	MQTL-5B.2	TraesCS5B02G420900	Receptor protein kinase, putative	GO:0004672 MF: protein kinase activity;GO:0005515 MF: protein binding;GO:0005524 MF: ATP binding;GO:0006468 BP: protein phosphorylation
1517	MQTL-5B.2	TraesCS5B02G422300	F-box protein	GO:0005515 MF: protein binding
1518	MQTL-5B.2	TraesCS5B02G421000	Leucine-rich repeat receptor-like protein kinase family protein, putative
1519	MQTL-5B.2	TraesCS5B02G421200	Leguminosin group485 secreted peptide
1520	MQTL-5B.2	TraesCS5B02G422400	NBS-LRR-like resistance protein	GO:0043531 MF: ADP binding
1521	MQTL-5B.2	TraesCS5B02G421300	IgA FC receptor
1522	MQTL-5B.2	TraesCS5B02G422100	F-box family protein
1523	MQTL-5B.2	TraesCS5B02G421800	Leguminosin group485 secreted peptide
1524	MQTL-5B.3	TraesCS5B02G521700	Mitochondrial metalloendopeptidase OMA1	GO:0004222 MF: metalloendopeptidase activity;GO:0006508 BP: proteolysis
1525	MQTL-5B.3	TraesCS5B02G510100	Nucleic acid-binding proteins superfamily
1526	MQTL-5B.3	TraesCS5B02G524800	F-box family protein	GO:0005515 MF: protein binding
1527	MQTL-5B.3	TraesCS5B02G523600	ATP-dependent zinc metalloprotease FTSH protein	GO:0004222 MF: metalloendopeptidase activity;GO:0005524 MF: ATP binding;GO:0006508 BP: proteolysis;GO:0016020 CC: membrane
1528	MQTL-5B.3	TraesCS5B02G525000	F-box family protein	GO:0005515 MF: protein binding
1529	MQTL-5B.3	TraesCS5B02G509700	Elongation factor	GO:0003924 MF: GTPase activity;GO:0005525 MF: GTP binding
1530	MQTL-5B.3	TraesCS5B02G525900	Glycosyltransferase	GO:0008152 BP: metabolic process;GO:0016758 MF: transferase activity, transferring hexosyl groups
1531	MQTL-5B.3	TraesCS5B02G514200	Cytochrome P450	GO:0005506 MF: iron ion binding;GO:0016705 MF: oxidoreductase activity, acting on paired donors, with incorporation or reduction of molecular oxygen;GO:0020037 MF: heme binding;GO:0055114 BP: oxidation-reduction process
1532	MQTL-5B.3	TraesCS5B02G533100	GDSL esterase/lipase	GO:0016788 MF: hydrolase activity, acting on ester bonds
1533	MQTL-5B.3	TraesCS5B02G527200	F-box family protein
1534	MQTL-5B.3	TraesCS5B02G524200	ATP-dependent zinc metalloprotease FTSH protein	GO:0004222 MF: metalloendopeptidase activity;GO:0005524 MF: ATP binding;GO:0006508 BP: proteolysis;GO:0016020 CC: membrane
1535	MQTL-5B.3	TraesCS5B02G524000	ATP-dependent zinc metalloprotease FTSH protein	GO:0005524 MF: ATP binding
1536	MQTL-5B.3	TraesCS5B02G522900	Protein DETOXIFICATION	GO:0006855 BP: drug transmembrane transport;GO:0015238 MF: drug transmembrane transporter activity;GO:0015297 MF: antiporter activity;GO:0016020 CC: membrane;GO:0055085 BP: transmembrane transport
1537	MQTL-5B.3	TraesCS5B02G508900	DUF789 family protein
1538	MQTL-5B.3	TraesCS5B02G529200	receptor kinase 1	GO:0004672 MF: protein kinase activity;GO:0005524 MF: ATP binding;GO:0006468 BP: protein phosphorylation
1539	MQTL-5B.3	TraesCS5B02G507100	Fumarylacetoacetate hydrolase, putative	GO:0003824 MF: catalytic activity;GO:0008152 BP: metabolic process
1540	MQTL-5B.3	TraesCS5B02G508500	Chaperone DnaJ
1541	MQTL-5B.3	TraesCS5B02G527600	Ice recrystallization inhibition protein-like protein
1542	MQTL-5B.3	TraesCS5B02G516600	Photosystem II reaction center Psb28 protein	GO:0009523 CC: photosystem II;GO:0009654 CC: photosystem II oxygen evolving complex;GO:0015979 BP: photosynthesis;GO:0016020 CC: membrane
1543	MQTL-5B.3	TraesCS5B02G511100	p-loop nucleoside triphosphate hydrolase superfamily protein
1544	MQTL-5B.3	TraesCS5B02G532500	GDSL esterase/lipase	GO:0016788 MF: hydrolase activity, acting on ester bonds
1545	MQTL-5B.3	TraesCS5B02G517500	Cellulose synthase	GO:0016020 CC: membrane;GO:0016760 MF: cellulose synthase (UDP-forming) activity;GO:0030244 BP: cellulose biosynthetic process
1546	MQTL-5B.3	TraesCS5B02G522800	RING/U-box superfamily protein	GO:0005515 MF: protein binding;GO:0008270 MF: zinc ion binding
1547	MQTL-5B.3	TraesCS5B02G519900	HXXXD-type acyl-transferase family protein	GO:0016747 MF: transferase activity, transferring acyl groups other than amino-acyl groups
1548	MQTL-5B.3	TraesCS5B02G518700	Cyclic AMP-dependent transcription factor ATF-5
1549	MQTL-5B.3	TraesCS5B02G528500	Expansin	GO:0005576 CC: extracellular region;GO:0009664 BP: plant-type cell wall organization
1550	MQTL-5B.3	TraesCS5B02G521100	Calmodulin-binding transcription activator	GO:0003677 MF: DNA binding;GO:0005515 MF: protein binding;GO:0005634 CC: nucleus
1551	MQTL-5B.3	TraesCS5B02G522300	F-box family protein	GO:0005515 MF: protein binding
1552	MQTL-5B.3	TraesCS5B02G523800	ATP-dependent zinc metalloprotease FTSH protein	GO:0004222 MF: metalloendopeptidase activity;GO:0005524 MF: ATP binding;GO:0006508 BP: proteolysis;GO:0016020 CC: membrane
1553	MQTL-5B.3	TraesCS5B02G514100	Laccase	GO:0005507 MF: copper ion binding;GO:0016491 MF: oxidoreductase activity;GO:0046274 BP: lignin catabolic process;GO:0048046 CC: apoplast;GO:0052716 MF: hydroquinone:oxygen oxidoreductase activity;GO:0055114 BP: oxidation-reduction process
1554	MQTL-5B.3	TraesCS5B02G520400	Serine/threonine-protein kinase	GO:0048544 BP: recognition of pollen
1555	MQTL-5B.3	TraesCS5B02G526600	Leucine-rich repeat receptor-like protein kinase
1556	MQTL-5B.3	TraesCS5B02G515100	Wound induced protein
1557	MQTL-5B.3	TraesCS5B02G508300	GRF zinc finger protein
1558	MQTL-5B.3	TraesCS5B02G512000	Phosphate transporter protein	GO:0005315 MF: inorganic phosphate transmembrane transporter activity;GO:0006817 BP: phosphate ion transport;GO:0016021 CC: integral component of membrane;GO:0022857 MF: transmembrane transporter activity;GO:0055085 BP: transmembrane transport
1559	MQTL-5B.3	TraesCS5B02G514600	B3 domain-containing protein	GO:0003677 MF: DNA binding
1560	MQTL-5B.3	TraesCS5B02G520300	2,3-bisphosphoglycerate-dependent phosphoglycerate mutase	GO:0003824 MF: catalytic activity;GO:0008152 BP: metabolic process
1561	MQTL-5B.3	TraesCS5B02G506400	F-box family protein	GO:0005515 MF: protein binding
1562	MQTL-5B.3	TraesCS5B02G522000	arginine N-methyltransferase, putative (DUF688)
1563	MQTL-5B.3	TraesCS5B02G524100	ATP-dependent zinc metalloprotease FTSH protein	GO:0004222 MF: metalloendopeptidase activity;GO:0005524 MF: ATP binding;GO:0006508 BP: proteolysis;GO:0016020 CC: membrane
1564	MQTL-5B.3	TraesCS5B02G514300	Auxin response factor
1565	MQTL-5B.3	TraesCS5B02G509200	GPI-anchored adhesin-like protein
1566	MQTL-5B.3	TraesCS5B02G520200	Ammonium transporter	GO:0008519 MF: ammonium transmembrane transporter activity;GO:0015696 BP: ammonium transport;GO:0016020 CC: membrane;GO:0072488 BP: ammonium transmembrane transport
1567	MQTL-5B.3	TraesCS5B02G521000	transmembrane protein, putative (DUF594)
1568	MQTL-5B.3	TraesCS5B02G528700	Expansin	GO:0005576 CC: extracellular region;GO:0009664 BP: plant-type cell wall organization
1569	MQTL-5B.3	TraesCS5B02G512600	nodulin MtN21 /EamA-like transporter family protein
1570	MQTL-5B.3	TraesCS5B02G524600	Ubiquitin	GO:0003735 MF: structural constituent of ribosome;GO:0005515 MF: protein binding;GO:0005840 CC: ribosome;GO:0006412 BP: translation
1571	MQTL-5B.3	TraesCS5B02G512900	RNA 3-terminal phosphate cyclase-like protein	GO:0003824 MF: catalytic activity;GO:0005730 CC: nucleolus;GO:0042254 BP: ribosome biogenesis
1572	MQTL-5B.3	TraesCS5B02G528400	Expansin	GO:0005576 CC: extracellular region;GO:0009664 BP: plant-type cell wall organization
1573	MQTL-5B.3	TraesCS5B02G530900	Flavin-containing monooxygenase	GO:0004499 MF: N,N-dimethylaniline monooxygenase activity;GO:0016491 MF: oxidoreductase activity;GO:0050660 MF: flavin adenine dinucleotide binding;GO:0050661 MF: NADP binding;GO:0055114 BP: oxidation-reduction process
1574	MQTL-5B.3	TraesCS5B02G516300	Cytochrome P450 family protein	GO:0005506 MF: iron ion binding;GO:0016705 MF: oxidoreductase activity, acting on paired donors, with incorporation or reduction of molecular oxygen;GO:0020037 MF: heme binding;GO:0055114 BP: oxidation-reduction process
1575	MQTL-5B.3	TraesCS5B02G505800	F-box and associated interaction domains-containing protein	GO:0005515 MF: protein binding
1576	MQTL-5B.3	TraesCS5B02G524900	F-box family protein	GO:0005515 MF: protein binding
1577	MQTL-5B.3	TraesCS5B02G529500	Cytochrome P450	GO:0005506 MF: iron ion binding;GO:0016705 MF: oxidoreductase activity, acting on paired donors, with incorporation or reduction of molecular oxygen;GO:0020037 MF: heme binding;GO:0055114 BP: oxidation-reduction process
1578	MQTL-5B.3	TraesCS5B02G530500	Short-chain dehydrogenase/reductase family protein	GO:0016491 MF: oxidoreductase activity
1579	MQTL-5B.3	TraesCS5B02G519200	DNA ligase-like protein
1580	MQTL-5B.3	TraesCS5B02G525300	Glycosyltransferase
1581	MQTL-5B.3	TraesCS5B02G508100	Disease resistance protein RPM1	GO:0043531 MF: ADP binding
1582	MQTL-5B.3	TraesCS5B02G532600	Ion channel DMI1
1583	MQTL-5B.3	TraesCS5B02G511900	Short-chain dehydrogenase/reductase
1584	MQTL-5B.3	TraesCS5B02G530600	Leucine-rich receptor-like protein kinase family protein
1585	MQTL-5B.3	TraesCS5B02G519600	transmembrane protein, putative (DUF594)
1586	MQTL-5B.3	TraesCS5B02G523400	BTB/POZ domain-containing protein
1587	MQTL-5B.3	TraesCS5B02G524500	Ubiquitin, putative, expressed	GO:0005515 MF: protein binding
1588	MQTL-5B.3	TraesCS5B02G519800	DNA topoisomerase	GO:0008270 MF: zinc ion binding
1589	MQTL-5B.3	TraesCS5B02G526100	F-box family protein	GO:0005515 MF: protein binding
1590	MQTL-5B.3	TraesCS5B02G505600	F-box family protein	GO:0005515 MF: protein binding
1591	MQTL-5B.3	TraesCS5B02G514900	Elongation factor Tu
1592	MQTL-5B.3	TraesCS5B02G525400	F-box family protein	GO:0005515 MF: protein binding
1593	MQTL-5B.3	TraesCS5B02G510400	F-box family protein	GO:0005515 MF: protein binding
1594	MQTL-5B.3	TraesCS5B02G527000	Leucine-rich repeat receptor-like protein kinase
1595	MQTL-5B.3	TraesCS5B02G508600	Pumilio	GO:0003723 MF: RNA binding;GO:0005488 MF: binding
1596	MQTL-5B.3	TraesCS5B02G526900	F-box protein
1597	MQTL-5B.3	TraesCS5B02G531400	Late embryogenesis abundant protein Lea14	GO:0009269 BP: response to desiccation
1598	MQTL-5B.3	TraesCS5B02G514000	Translocase of chloroplast 159, chloroplastic	GO:0005525 MF: GTP binding;GO:0016817 MF: hydrolase activity, acting on acid anhydrides
1599	MQTL-5B.3	TraesCS5B02G526700	F-box protein
1600	MQTL-5B.3	TraesCS5B02G524300	ATP-dependent zinc metalloprotease FTSH protein	GO:0004222 MF: metalloendopeptidase activity;GO:0005524 MF: ATP binding;GO:0006508 BP: proteolysis;GO:0016020 CC: membrane
1601	MQTL-5B.3	TraesCS5B02G515000	B3 domain-containing protein	GO:0003677 MF: DNA binding
1602	MQTL-5B.3	TraesCS5B02G505900	F-box family protein	GO:0005515 MF: protein binding
1603	MQTL-5B.3	TraesCS5B02G522200	F-box family protein	GO:0005515 MF: protein binding
1604	MQTL-5B.3	TraesCS5B02G509500	Elongation factor	GO:0003924 MF: GTPase activity;GO:0005525 MF: GTP binding
1605	MQTL-5B.3	TraesCS5B02G530100	Vacuolar protein sorting-associated protein 9A
1606	MQTL-5B.3	TraesCS5B02G514500	B3 domain-containing protein
1607	MQTL-5B.3	TraesCS5B02G532100	Sister chromatid cohesion protein DCC1
1608	MQTL-5B.3	TraesCS5B02G530800	Ras-related protein, expressed	GO:0003924 MF: GTPase activity;GO:0005525 MF: GTP binding
1609	MQTL-5B.3	TraesCS5B02G512200	DNA-directed RNA polymerase subunit beta'	GO:0005488 MF: binding
1610	MQTL-5B.3	TraesCS5B02G505000	ATP-dependent DNA helicase
1611	MQTL-5B.3	TraesCS5B02G516900	Harpin-induced protein
1612	MQTL-5B.3	TraesCS5B02G511300	growth-regulating factor 8
1613	MQTL-5B.3	TraesCS5B02G513600	Haloacid dehalogenase-like hydrolase family protein	GO:0008152 BP: metabolic process;GO:0016787 MF: hydrolase activity
1614	MQTL-5B.3	TraesCS5B02G520500	Post-GPI attachment to proteins factor 3
1615	MQTL-5B.3	TraesCS5B02G506100	F-box domain containing protein, expressed
1616	MQTL-5B.3	TraesCS5B02G521200	receptor kinase 1	GO:0004672 MF: protein kinase activity;GO:0005524 MF: ATP binding;GO:0006468 BP: protein phosphorylation;GO:0043531 MF: ADP binding
1617	MQTL-5B.3	TraesCS5B02G505300	Late embryogenesis abundant (LEA) hydroxyproline-rich glycoprotein family
1618	MQTL-5B.3	TraesCS5B02G509000	DUF3511 domain protein
1619	MQTL-5B.3	TraesCS5B02G519700	Zinc finger family protein	GO:0003676 MF: nucleic acid binding
1620	MQTL-5B.3	TraesCS5B02G526500	Leucine-rich repeat receptor-like protein kinase	GO:0005515 MF: protein binding
1621	MQTL-5B.3	TraesCS5B02G521500	Kinase family protein	GO:0004672 MF: protein kinase activity;GO:0005524 MF: ATP binding;GO:0006468 BP: protein phosphorylation
1622	MQTL-5B.3	TraesCS5B02G516400	RNA-binding protein	GO:0003676 MF: nucleic acid binding;GO:0008270 MF: zinc ion binding
1623	MQTL-5B.3	TraesCS5B02G519100	DnaJ protein-like
1624	MQTL-5B.3	TraesCS5B02G510900	Galactokinase	GO:0004335 MF: galactokinase activity;GO:0005524 MF: ATP binding;GO:0005737 CC: cytoplasm;GO:0006012 BP: galactose metabolic process;GO:0008152 BP: metabolic process;GO:0016301 MF: kinase activity;GO:0016773 MF: phosphotransferase activity, alcohol group as acceptor;GO:0046835 BP: carbohydrate phosphorylation
1625	MQTL-5B.3	TraesCS5B02G509800	F-box domain containing protein	GO:0005515 MF: protein binding
1626	MQTL-5B.3	TraesCS5B02G519500	Mitochondrial transcription termination factor family protein	GO:0003690 MF: double-stranded DNA binding;GO:0006355 BP: regulation of transcription, DNA-templated
1627	MQTL-5B.3	TraesCS5B02G510700	Acetyl-CoA carboxylase	GO:0004075 MF: biotin carboxylase activity;GO:0005524 MF: ATP binding
1628	MQTL-5B.3	TraesCS5B02G522600	Eukaryotic aspartyl protease family protein
1629	MQTL-5B.3	TraesCS5B02G512300	Pentatricopeptide repeat-containing protein	GO:0005515 MF: protein binding
1630	MQTL-5B.3	TraesCS5B02G504700	ATP synthase-coupling factor 6, mitochondrial
1631	MQTL-5B.3	TraesCS5B02G529800	transmembrane protein, putative (DUF594)
1632	MQTL-5B.3	TraesCS5B02G509100	Phosphoribosylformylglycinamidine cyclo-ligase	GO:0004641 MF: phosphoribosylformylglycinamidine cyclo-ligase activity;GO:0005737 CC: cytoplasm;GO:0006189 BP: 'de novo' IMP biosynthetic process
1633	MQTL-5B.3	TraesCS5B02G525100	F-box family protein	GO:0005515 MF: protein binding
1634	MQTL-5B.3	TraesCS5B02G506500	TPR domain containing protein
1635	MQTL-5B.3	TraesCS5B02G518100	Pentatricopeptide repeat-containing protein	GO:0005515 MF: protein binding;GO:0008270 MF: zinc ion binding
1636	MQTL-5B.3	TraesCS5B02G528600	Expansin	GO:0005576 CC: extracellular region;GO:0009664 BP: plant-type cell wall organization
1637	MQTL-5B.3	TraesCS5B02G521900	Protein kinase family protein	GO:0004672 MF: protein kinase activity;GO:0005509 MF: calcium ion binding;GO:0005515 MF: protein binding;GO:0005524 MF: ATP binding;GO:0006468 BP: protein phosphorylation;GO:0030247 MF: polysaccharide binding
1638	MQTL-5B.3	TraesCS5B02G510300	F-box family protein	GO:0005515 MF: protein binding
1639	MQTL-5B.3	TraesCS5B02G526000	Protein kinase family protein	GO:0004672 MF: protein kinase activity;GO:0005509 MF: calcium ion binding;GO:0005515 MF: protein binding;GO:0005524 MF: ATP binding;GO:0006468 BP: protein phosphorylation;GO:0030247 MF: polysaccharide binding
1640	MQTL-5B.3	TraesCS5B02G515500	Electron transfer flavoprotein subunit alpha, mitochondrial	GO:0009055 MF: electron carrier activity;GO:0050660 MF: flavin adenine dinucleotide binding
1641	MQTL-5B.3	TraesCS5B02G517600	Leucine-rich repeat receptor-like protein kinase	GO:0005515 MF: protein binding
1642	MQTL-5B.3	TraesCS5B02G531100	Lipid transfer protein
1643	MQTL-5B.3	TraesCS5B02G504900	ATP-dependent RNA helicase	GO:0003676 MF: nucleic acid binding;GO:0003723 MF: RNA binding;GO:0004386 MF: helicase activity;GO:0005524 MF: ATP binding;GO:0005634 CC: nucleus
1644	MQTL-5B.3	TraesCS5B02G532800	Zinc finger MYND domain-containing protein 15
1645	MQTL-5B.3	TraesCS5B02G531000	Flavin-containing monooxygenase	GO:0004499 MF: N,N-dimethylaniline monooxygenase activity;GO:0016491 MF: oxidoreductase activity;GO:0050660 MF: flavin adenine dinucleotide binding;GO:0050661 MF: NADP binding;GO:0055114 BP: oxidation-reduction process
1646	MQTL-5B.3	TraesCS5B02G506200	F-box family protein	GO:0005515 MF: protein binding
1647	MQTL-5B.3	TraesCS5B02G510600	BTB/POZ domain-containing family protein	GO:0005515 MF: protein binding
1648	MQTL-5B.3	TraesCS5B02G507600	Protein PLANT CADMIUM RESISTANCE 2
1649	MQTL-5B.3	TraesCS5B02G518500	basic helix-loop-helix (bHLH) DNA-binding superfamily protein	GO:0046983 MF: protein dimerization activity
1650	MQTL-5B.3	TraesCS5B02G532700	Serine/threonine-protein kinase	GO:0004672 MF: protein kinase activity;GO:0005524 MF: ATP binding;GO:0006468 BP: protein phosphorylation
1651	MQTL-5B.3	TraesCS5B02G507200	Epoxide hydrolase	GO:0003824 MF: catalytic activity
1652	MQTL-5B.3	TraesCS5B02G509300	GPI-anchored adhesin-like protein
1653	MQTL-5B.3	TraesCS5B02G520000	Subtilisin-like protease
1654	MQTL-5B.3	TraesCS5B02G522400	Glycosyltransferase	GO:0008152 BP: metabolic process;GO:0016758 MF: transferase activity, transferring hexosyl groups
1655	MQTL-5B.3	TraesCS5B02G524700	Ubiquitin, putative	GO:0003735 MF: structural constituent of ribosome;GO:0005515 MF: protein binding;GO:0005840 CC: ribosome;GO:0006412 BP: translation
1656	MQTL-5B.3	TraesCS5B02G525600	Phospholipase D	GO:0003824 MF: catalytic activity;GO:0004630 MF: phospholipase D activity;GO:0005509 MF: calcium ion binding;GO:0005515 MF: protein binding;GO:0016020 CC: membrane;GO:0046470 BP: phosphatidylcholine metabolic process
1657	MQTL-5B.3	TraesCS5B02G523200	Aldo/keto reductase family protein
1658	MQTL-5B.3	TraesCS5B02G529400	Carotenoid isomerase	GO:0016491 MF: oxidoreductase activity;GO:0055114 BP: oxidation-reduction process
1659	MQTL-5B.3	TraesCS5B02G526300	Protein kinase family protein	GO:0004672 MF: protein kinase activity;GO:0005524 MF: ATP binding;GO:0006468 BP: protein phosphorylation
1660	MQTL-5B.3	TraesCS5B02G505400	SPX domain-containing family protein
1661	MQTL-5B.3	TraesCS5B02G518600	Chaperone protein dnaJ
1662	MQTL-5B.3	TraesCS5B02G530200	Aspartic proteinase nepenthesin-1
1663	MQTL-5B.3	TraesCS5B02G506000	F-box family protein	GO:0005515 MF: protein binding
1664	MQTL-5B.3	TraesCS5B02G507400	rRNA adenine N(6)-methyltransferase	GO:0004857 MF: enzyme inhibitor activity
1665	MQTL-5B.3	TraesCS5B02G508700	Pumilio	GO:0003723 MF: RNA binding;GO:0005488 MF: binding
1666	MQTL-5B.3	TraesCS5B02G521800	Receptor-like protein kinase	GO:0004672 MF: protein kinase activity;GO:0005509 MF: calcium ion binding;GO:0005515 MF: protein binding;GO:0005524 MF: ATP binding;GO:0006468 BP: protein phosphorylation;GO:0030247 MF: polysaccharide binding
1667	MQTL-5B.3	TraesCS5B02G525500	MICOS complex subunit Mic10-like protein (DUF543)
1668	MQTL-5B.3	TraesCS5B02G532000	Luc7-like protein	GO:0003729 MF: mRNA binding;GO:0005685 CC: U1 snRNP;GO:0006376 BP: mRNA splice site selection
1669	MQTL-5B.3	TraesCS5B02G519400	E3 ubiquitin-protein ligase	GO:0005515 MF: protein binding;GO:0008270 MF: zinc ion binding
1670	MQTL-5B.3	TraesCS5B02G505700	F-box family protein	GO:0005515 MF: protein binding
1671	MQTL-5B.3	TraesCS5B02G512800	Squamosa promoter-binding protein, putative	GO:0003677 MF: DNA binding;GO:0005515 MF: protein binding;GO:0005634 CC: nucleus
1672	MQTL-5B.3	TraesCS5B02G531800	Tropinone reductase-like protein	GO:0016491 MF: oxidoreductase activity
1673	MQTL-5B.3	TraesCS5B02G533000	Serine/threonine protein phosphatase 2A regulatory subunit B	GO:0000159 CC: protein phosphatase type 2A complex;GO:0005488 MF: binding;GO:0007165 BP: signal transduction;GO:0019888 MF: protein phosphatase regulator activity
1674	MQTL-5B.3	TraesCS5B02G533300	DNA helicase INO80-like protein
1675	MQTL-5B.3	TraesCS5B02G519300	Ubiquinone biosynthesis monooxygenase COQ6, mitochondrial	GO:0004497 MF: monooxygenase activity;GO:0006744 BP: ubiquinone biosynthetic process;GO:0016491 MF: oxidoreductase activity;GO:0016709 MF: oxidoreductase activity, acting on paired donors, with incorporation or reduction of molecular oxygen, NAD(P)H as one donor, and incorporation of one atom of oxygen;GO:0050660 MF: flavin adenine dinucleotide binding;GO:0055114 BP: oxidation-reduction process;G…
1676	MQTL-5B.3	TraesCS5B02G530400	Cysteine/Histidine-rich C1 domain family protein
1677	MQTL-5B.3	TraesCS5B02G511600	Chaperone protein dnaJ
1678	MQTL-5B.3	TraesCS5B02G532400	Thiopurine S-methyltransferase family protein, expressed	GO:0008757 MF: S-adenosylmethionine-dependent methyltransferase activity
1679	MQTL-5B.3	TraesCS5B02G527300	Ethylene receptor	GO:0005515 MF: protein binding
1680	MQTL-5B.3	TraesCS5B02G525200	F-box domain containing protein
1681	MQTL-5B.3	TraesCS5B02G509900	Huntingtin interacting protein K
1682	MQTL-5B.3	TraesCS5B02G516200	Transcription factor, putative
1683	MQTL-5B.3	TraesCS5B02G517700	ABC transporter ATP-binding protein YtrE	GO:0005524 MF: ATP binding;GO:0016020 CC: membrane;GO:0016887 MF: ATPase activity
1684	MQTL-5B.3	TraesCS5B02G528100	Prohibitin	GO:0016020 CC: membrane
1685	MQTL-5B.3	TraesCS5B02G528900	Glycosyltransferase	GO:0008152 BP: metabolic process;GO:0016758 MF: transferase activity, transferring hexosyl groups
1686	MQTL-5B.3	TraesCS5B02G516800	Harpin-induced protein
1687	MQTL-5B.3	TraesCS5B02G520900	Leucine-rich repeat receptor-like protein kinase family protein
1688	MQTL-5B.3	TraesCS5B02G510800	BTB/POZ domain-containing family protein	GO:0005515 MF: protein binding
1689	MQTL-5B.3	TraesCS5B02G516100	Actin
1690	MQTL-5B.3	TraesCS5B02G531300	YacP-like NYN domain protein
1691	MQTL-5B.3	TraesCS5B02G525700	F-box family protein	GO:0005515 MF: protein binding
1692	MQTL-5B.3	TraesCS5B02G511800	Protein kinase	GO:0004672 MF: protein kinase activity;GO:0005524 MF: ATP binding;GO:0006468 BP: protein phosphorylation
1693	MQTL-5B.3	TraesCS5B02G514400	Sentrin-specific protease	GO:0006508 BP: proteolysis;GO:0008234 MF: cysteine-type peptidase activity
1694	MQTL-5B.3	TraesCS5B02G509600	Elongation factor	GO:0003924 MF: GTPase activity;GO:0005525 MF: GTP binding
1695	MQTL-5B.3	TraesCS5B02G515700	F-box like protein	GO:0005515 MF: protein binding
1696	MQTL-5B.3	TraesCS5B02G530000	Aspartic proteinase nepenthesin
1697	MQTL-5B.3	TraesCS5B02G507000	Neuroblastoma-amplified sequence	GO:0005515 MF: protein binding;GO:0006890 BP: retrograde vesicle-mediated transport, Golgi to ER
1698	MQTL-5B.3	TraesCS5B02G512400	tRNA:m(4)X modification enzyme TRM13-like protein	GO:0008033 BP: tRNA processing;GO:0008168 MF: methyltransferase activity
1699	MQTL-5B.3	TraesCS5B02G515400	transmembrane protein, putative (DUF594)
1700	MQTL-5B.3	TraesCS5B02G517800	70 kDa heat shock protein
1701	MQTL-5B.3	TraesCS5B02G524400	ATP-dependent zinc metalloprotease FTSH protein	GO:0004222 MF: metalloendopeptidase activity;GO:0005524 MF: ATP binding;GO:0006508 BP: proteolysis;GO:0016020 CC: membrane
1702	MQTL-5B.3	TraesCS5B02G515600	DNA-directed RNA polymerase subunit	GO:0003677 MF: DNA binding;GO:0003899 MF: DNA-directed 5'-3' RNA polymerase activity;GO:0006351 BP: transcription, DNA-templated
1703	MQTL-5B.3	TraesCS5B02G513100	Pectin lyase-like superfamily protein	GO:0004650 MF: polygalacturonase activity;GO:0005975 BP: carbohydrate metabolic process
1704	MQTL-5B.3	TraesCS5B02G527100	Leucine-rich repeat receptor-like protein kinase	GO:0005515 MF: protein binding
1705	MQTL-5B.3	TraesCS5B02G511500	Glycerol-3-phosphate acyltransferase 3, putative	GO:0008152 BP: metabolic process;GO:0016746 MF: transferase activity, transferring acyl groups
1706	MQTL-5B.3	TraesCS5B02G532300	Poly(ADP-ribose) glycohydrolase 1	GO:0004649 MF: poly(ADP-ribose) glycohydrolase activity;GO:0005975 BP: carbohydrate metabolic process
1707	MQTL-5B.3	TraesCS5B02G506700	F-box family protein	GO:0005515 MF: protein binding
1708	MQTL-5B.3	TraesCS5B02G508200	Sn1-specific diacylglycerol lipase alpha	GO:0006629 BP: lipid metabolic process
1709	MQTL-5B.3	TraesCS5B02G511200	Cytoskeleton protein RodZ
1710	MQTL-5B.3	TraesCS5B02G518000	F-box family protein	GO:0005515 MF: protein binding
1711	MQTL-5B.3	TraesCS5B02G517400	mRNA-decapping enzyme-like protein	GO:0000290 BP: deadenylation-dependent decapping of nuclear-transcribed mRNA;GO:0008047 MF: enzyme activator activity;GO:0043085 BP: positive regulation of catalytic activity
1712	MQTL-5B.3	TraesCS5B02G513300	Deaminase-related family protein	GO:0003824 MF: catalytic activity;GO:0008270 MF: zinc ion binding;GO:0016787 MF: hydrolase activity
1713	MQTL-5B.3	TraesCS5B02G507800	Invertase inhibitor	GO:0004857 MF: enzyme inhibitor activity
1714	MQTL-5B.3	TraesCS5B02G505200	Organic solute transporter-like
1715	MQTL-5B.3	TraesCS5B02G515300	Nucleolar-like protein
1716	MQTL-5B.3	TraesCS5B02G507300	Epoxide hydrolase 2	GO:0003824 MF: catalytic activity
1717	MQTL-5B.3	TraesCS5B02G529300	Protein kinase	GO:0004672 MF: protein kinase activity;GO:0005524 MF: ATP binding;GO:0006468 BP: protein phosphorylation
1718	MQTL-5B.3	TraesCS5B02G513000	Glucan endo-1,3-beta-glucosidase 1
1719	MQTL-5B.3	TraesCS5B02G523000	Trafficking protein particle complex subunit	GO:0030008 CC: TRAPP complex;GO:0048193 BP: Golgi vesicle transport
1720	MQTL-5B.3	TraesCS5B02G523300	Protein TolB
1721	MQTL-5B.3	TraesCS5B02G511000	Growth-regulating factor
1722	MQTL-5B.3	TraesCS5B02G504800	ATP synthase-coupling factor 6, mitochondrial
1723	MQTL-5B.3	TraesCS5B02G511400	growth-regulating factor 8
1724	MQTL-5B.3	TraesCS5B02G528800	Glycosyltransferase	GO:0008152 BP: metabolic process;GO:0016758 MF: transferase activity, transferring hexosyl groups
1725	MQTL-5B.3	TraesCS5B02G520700	Polyketide cyclase/dehydrase and lipid transporter
1726	MQTL-5B.3	TraesCS5B02G513900	Peptidyl-prolyl cis-trans isomerase
1727	MQTL-5B.3	TraesCS5B02G518400	basic helix-loop-helix (bHLH) DNA-binding superfamily protein	GO:0046983 MF: protein dimerization activity
1728	MQTL-5B.3	TraesCS5B02G510200	Calreticulin	GO:0005509 MF: calcium ion binding;GO:0005515 MF: protein binding;GO:0005783 CC: endoplasmic reticulum;GO:0006457 BP: protein folding;GO:0051082 MF: unfolded protein binding
1729	MQTL-5B.3	TraesCS5B02G513500	Flap endonuclease 1	GO:0003677 MF: DNA binding;GO:0003824 MF: catalytic activity;GO:0004518 MF: nuclease activity;GO:0006281 BP: DNA repair;GO:0016788 MF: hydrolase activity, acting on ester bonds
1730	MQTL-5B.3	TraesCS5B02G532200	Pentatricopeptide repeat-containing protein	GO:0005515 MF: protein binding;GO:0008270 MF: zinc ion binding
1731	MQTL-5B.3	TraesCS5B02G523700	ATP-dependent zinc metalloprotease FTSH protein	GO:0004222 MF: metalloendopeptidase activity;GO:0005524 MF: ATP binding;GO:0006508 BP: proteolysis;GO:0016020 CC: membrane
1732	MQTL-5B.3	TraesCS5B02G517300	Ferredoxin	GO:0009055 MF: electron carrier activity;GO:0022900 BP: electron transport chain;GO:0051536 MF: iron-sulfur cluster binding;GO:0051537 MF: 2 iron, 2 sulfur cluster binding
1733	MQTL-5B.3	TraesCS5B02G513800	Bifunctional helicase and thymine dioxygenase JBP2
1734	MQTL-5B.3	TraesCS5B02G506300	F-box family protein	GO:0005515 MF: protein binding
1735	MQTL-5B.3	TraesCS5B02G512100	Phosphate transporter protein	GO:0005315 MF: inorganic phosphate transmembrane transporter activity;GO:0006817 BP: phosphate ion transport;GO:0016021 CC: integral component of membrane;GO:0022857 MF: transmembrane transporter activity;GO:0055085 BP: transmembrane transport
1736	MQTL-5B.3	TraesCS5B02G512700	F-box family protein	GO:0005515 MF: protein binding
1737	MQTL-5B.3	TraesCS5B02G506800	F-box family protein	GO:0005515 MF: protein binding
1738	MQTL-5B.3	TraesCS5B02G516500	peptidyl-prolyl cis-trans isomerase G
1739	MQTL-5B.3	TraesCS5B02G526800	F-box protein
1740	MQTL-5B.3	TraesCS5B02G529900	Aspartic proteinase nepenthesin
1741	MQTL-5B.3	TraesCS5B02G507900	Pectinesterase inhibitor	GO:0004857 MF: enzyme inhibitor activity
1742	MQTL-5B.3	TraesCS5B02G510000	Protein phosphatase 2c, putative	GO:0003824 MF: catalytic activity
1743	MQTL-5B.3	TraesCS5B02G513700	Carbamate kinase
1744	MQTL-5B.3	TraesCS5B02G528300	Receptor-like kinase	GO:0004672 MF: protein kinase activity;GO:0005524 MF: ATP binding;GO:0006468 BP: protein phosphorylation
1745	MQTL-5B.3	TraesCS5B02G520800	Serine/threonine protein phosphatase family protein
1746	MQTL-5B.3	TraesCS5B02G508800	GATA transcription factor, putative	GO:0003700 MF: transcription factor activity, sequence-specific DNA binding;GO:0006355 BP: regulation of transcription, DNA-templated;GO:0008270 MF: zinc ion binding;GO:0043565 MF: sequence-specific DNA binding
1747	MQTL-5B.3	TraesCS5B02G512500	Cytochrome P450	GO:0005506 MF: iron ion binding;GO:0016705 MF: oxidoreductase activity, acting on paired donors, with incorporation or reduction of molecular oxygen;GO:0020037 MF: heme binding;GO:0055114 BP: oxidation-reduction process
1748	MQTL-5B.3	TraesCS5B02G515200	Kinesin-like protein
1749	MQTL-5B.3	TraesCS5B02G507700	Protein PLANT CADMIUM RESISTANCE 2
1750	MQTL-5B.3	TraesCS5B02G517200	IAA-amino acid hydrolase ILR1	GO:0008152 BP: metabolic process;GO:0016787 MF: hydrolase activity
1751	MQTL-5B.3	TraesCS5B02G518300	polypyrimidine tract-binding protein 1
1752	MQTL-5B.3	TraesCS5B02G518900	Hydroxyproline-rich glycoprotein family protein	GO:0005515 MF: protein binding
1753	MQTL-5B.3	TraesCS5B02G508000	Plant invertase/pectin methylesterase inhibitor	GO:0004857 MF: enzyme inhibitor activity
1754	MQTL-5B.3	TraesCS5B02G531500	GCK domain-containing protein
1755	MQTL-5B.3	TraesCS5B02G522500	ATP-dependent zinc metalloprotease FTSH protein	GO:0004222 MF: metalloendopeptidase activity;GO:0005524 MF: ATP binding;GO:0006508 BP: proteolysis;GO:0016020 CC: membrane
1756	MQTL-5B.3	TraesCS5B02G506600	Ulp1 protease family protein	GO:0006508 BP: proteolysis;GO:0008234 MF: cysteine-type peptidase activity
1757	MQTL-5B.3	TraesCS5B02G521300	NBS-LRR disease resistance protein family-1	GO:0043531 MF: ADP binding
1758	MQTL-5B.3	TraesCS5B02G517000	IAA-amino acid hydrolase ILR1	GO:0008152 BP: metabolic process;GO:0016787 MF: hydrolase activity
1759	MQTL-5B.3	TraesCS5B02G513400	Deaminase-related family protein	GO:0003824 MF: catalytic activity;GO:0008270 MF: zinc ion binding;GO:0016787 MF: hydrolase activity
1760	MQTL-5B.3	TraesCS5B02G519000	Hydroxyproline-rich glycoprotein family protein	GO:0005515 MF: protein binding
1761	MQTL-5B.3	TraesCS5B02G527800	Leucine-rich repeat receptor-like protein kinase family protein, putative	GO:0005515 MF: protein binding
1762	MQTL-5B.3	TraesCS5B02G522100	F-box family protein	GO:0005515 MF: protein binding
1763	MQTL-5B.3	TraesCS5B02G531900	30S ribosomal protein S6	GO:0003735 MF: structural constituent of ribosome;GO:0005840 CC: ribosome;GO:0006412 BP: translation;GO:0019843 MF: rRNA binding
1764	MQTL-5B.3	TraesCS5B02G515900	Kelch repeat-containing family protein	GO:0005515 MF: protein binding
1765	MQTL-5B.3	TraesCS5B02G508400	Protein kinase domain containing protein
1766	MQTL-5B.3	TraesCS5B02G518800	basic helix-loop-helix (bHLH) DNA-binding superfamily protein	GO:0046983 MF: protein dimerization activity
1767	MQTL-5B.3	TraesCS5B02G531200	Lipid transfer protein
1768	MQTL-5B.3	TraesCS5B02G506900	F-box family protein	GO:0005515 MF: protein binding
1769	MQTL-5B.3	TraesCS5B02G523100	Cysteine protease, putative	GO:0006508 BP: proteolysis;GO:0008234 MF: cysteine-type peptidase activity
1770	MQTL-5B.3	TraesCS5B02G526200	Receptor protein kinase, putative	GO:0004672 MF: protein kinase activity;GO:0004674 MF: protein serine/threonine kinase activity;GO:0005524 MF: ATP binding;GO:0006468 BP: protein phosphorylation
1771	MQTL-5B.3	TraesCS5B02G511700	Cysteine proteinases superfamily protein
1772	MQTL-5B.3	TraesCS5B02G518200	U3 small nucleolar RNA-associated protein 25	GO:0005634 CC: nucleus
1773	MQTL-5B.3	TraesCS5B02G515800	Acyl-CoA-binding domain-containing protein 4	GO:0000062 MF: fatty-acyl-CoA binding;GO:0005515 MF: protein binding
1774	MQTL-5B.3	TraesCS5B02G504600	Glucuronoxylan 4-O-methyltransferase 1
1775	MQTL-5B.3	TraesCS5B02G520600	Serine/threonine-protein kinase	GO:0004672 MF: protein kinase activity;GO:0004674 MF: protein serine/threonine kinase activity;GO:0005524 MF: ATP binding;GO:0006468 BP: protein phosphorylation;GO:0048544 BP: recognition of pollen
1776	MQTL-5B.3	TraesCS5B02G530300	Vacuolar protein sorting-associated protein 9A
1777	MQTL-5B.3	TraesCS5B02G507500	Protein PLANT CADMIUM RESISTANCE 2
1778	MQTL-5B.3	TraesCS5B02G532900	Protein kinase-like protein	GO:0004672 MF: protein kinase activity;GO:0004713 MF: protein tyrosine kinase activity;GO:0005524 MF: ATP binding;GO:0006468 BP: protein phosphorylation
1779	MQTL-5B.3	TraesCS5B02G510500	B3 domain-containing protein	GO:0003677 MF: DNA binding
1780	MQTL-5B.3	TraesCS5B02G530700	F-box protein	GO:0005515 MF: protein binding
1781	MQTL-5B.3	TraesCS5B02G516700	B3 domain-containing protein	GO:0003677 MF: DNA binding
1782	MQTL-5B.3	TraesCS5B02G513200	Deaminase-related family protein	GO:0003824 MF: catalytic activity;GO:0008270 MF: zinc ion binding;GO:0016787 MF: hydrolase activity
1783	MQTL-5B.3	TraesCS5B02G516000	Ferredoxin	GO:0009055 MF: electron carrier activity;GO:0022900 BP: electron transport chain;GO:0051536 MF: iron-sulfur cluster binding;GO:0051537 MF: 2 iron, 2 sulfur cluster binding
1784	MQTL-5B.3	TraesCS5B02G528000	Ice recrystallization inhibition protein-like protein
1785	MQTL-5B.3	TraesCS5B02G529600	Histone-lysine N-methyltransferase SUVR5
1786	MQTL-5B.3	TraesCS5B02G514700	B3 domain-containing protein
1787	MQTL-5B.3	TraesCS5B02G520100	Subtilisin-like protease
1788	MQTL-5B.3	TraesCS5B02G528200	Receptor-like kinase	GO:0004672 MF: protein kinase activity;GO:0005524 MF: ATP binding;GO:0006468 BP: protein phosphorylation
1789	MQTL-5B.3	TraesCS5B02G533200	Cytochrome P450	GO:0005506 MF: iron ion binding;GO:0016705 MF: oxidoreductase activity, acting on paired donors, with incorporation or reduction of molecular oxygen;GO:0020037 MF: heme binding;GO:0055114 BP: oxidation-reduction process
1790	MQTL-5B.3	TraesCS5B02G525800	F-box family protein	GO:0005515 MF: protein binding
1791	MQTL-5B.3	TraesCS5B02G526400	FBD-associated F-box protein	GO:0005515 MF: protein binding
1792	MQTL-5B.3	TraesCS5B02G529100	Patatin	GO:0006629 BP: lipid metabolic process;GO:0008152 BP: metabolic process
1793	MQTL-5B.3	TraesCS5B02G509400	Calreticulin	GO:0005509 MF: calcium ion binding;GO:0005515 MF: protein binding;GO:0005783 CC: endoplasmic reticulum;GO:0006457 BP: protein folding;GO:0051082 MF: unfolded protein binding
1794	MQTL-5B.3	TraesCS5B02G505500	F-box domain containing protein, expressed	GO:0005515 MF: protein binding
1795	MQTL-5B.3	TraesCS5B02G529700	Histone H3	GO:0000786 CC: nucleosome;GO:0003677 MF: DNA binding;GO:0046982 MF: protein heterodimerization activity
1796	MQTL-5B.3	TraesCS5B02G531600	Tropinone reductase-like protein	GO:0016491 MF: oxidoreductase activity
1797	MQTL-5B.3	TraesCS5B02G529000	Patatin	GO:0006629 BP: lipid metabolic process;GO:0008152 BP: metabolic process
1798	MQTL-5B.3	TraesCS5B02G523900	ATP-dependent zinc metalloprotease FTSH protein	GO:0004222 MF: metalloendopeptidase activity;GO:0005524 MF: ATP binding;GO:0006508 BP: proteolysis;GO:0016020 CC: membrane
1799	MQTL-5B.3	TraesCS5B02G504400	RING/FYVE/PHD zinc finger protein, putative	GO:0005515 MF: protein binding;GO:0008270 MF: zinc ion binding
1800	MQTL-5B.3	TraesCS5B02G421600	Leguminosin group485 secreted peptide
1801	MQTL-6A.1	TraesCS6A02G207400	DNA topoisomerase
1802	MQTL-6B.1	TraesCS6B02G026700	Ripening related protein family
1803	MQTL-6B.1	TraesCS6B02G028200	Thaumatin-like protein-like protein
1804	MQTL-6B.1	TraesCS6B02G027200	Glycosyltransferase	GO:0008152 BP: metabolic process;GO:0016758 MF: transferase activity, transferring hexosyl groups
1805	MQTL-6B.1	TraesCS6B02G028700	28S ribosomal S34 protein	GO:0003735 MF: structural constituent of ribosome;GO:0005739 CC: mitochondrion
1806	MQTL-6B.1	TraesCS6B02G028600	Acetyltransferase component of pyruvate dehydrogenase complex	GO:0004742 MF: dihydrolipoyllysine-residue acetyltransferase activity;GO:0006090 BP: pyruvate metabolic process;GO:0008152 BP: metabolic process;GO:0016746 MF: transferase activity, transferring acyl groups;GO:0045254 CC: pyruvate dehydrogenase complex
1807	MQTL-6B.1	TraesCS6B02G029400	NBS-LRR resistance-like protein
1808	MQTL-6B.1	TraesCS6B02G026800	Ripening related protein family
1809	MQTL-6B.1	TraesCS6B02G029300	Latrophilin Cirl
1810	MQTL-6B.1	TraesCS6B02G028900	Mitochondrial inner membrane protease subunit 1	GO:0006508 BP: proteolysis;GO:0008236 MF: serine-type peptidase activity;GO:0016020 CC: membrane
1811	MQTL-6B.1	TraesCS6B02G026600	Ripening related protein family
1812	MQTL-6B.1	TraesCS6B02G028000	Mitochondrial transcription termination factor-like	GO:0003690 MF: double-stranded DNA binding;GO:0006355 BP: regulation of transcription, DNA-templated
1813	MQTL-6B.1	TraesCS6B02G027800	Histidine-containing phosphotransfer protein	GO:0000160 BP: phosphorelay signal transduction system;GO:0004871 MF: signal transducer activity
1814	MQTL-6B.1	TraesCS6B02G029000	S-adenosyl-L-methionine-dependent methyltransferases superfamily protein	GO:0008168 MF: methyltransferase activity
1815	MQTL-6B.1	TraesCS6B02G028100	AGAMOUS-like MADS-box protein	GO:0003677 MF: DNA binding;GO:0046983 MF: protein dimerization activity
1816	MQTL-6B.1	TraesCS6B02G026500	Ripening related protein family
1817	MQTL-6B.1	TraesCS6B02G027400	Mitochondrial transcription termination factor-like	GO:0003690 MF: double-stranded DNA binding;GO:0006355 BP: regulation of transcription, DNA-templated
1818	MQTL-6B.1	TraesCS6B02G026400	Ripening related protein family
1819	MQTL-6B.1	TraesCS6B02G028300	AGAMOUS-like MADS-box protein	GO:0003677 MF: DNA binding;GO:0046983 MF: protein dimerization activity
1820	MQTL-6B.1	TraesCS6B02G028500	Thaumatin-like protein-like protein
1821	MQTL-6B.1	TraesCS6B02G028800	Polyadenylate-binding protein-interacting protein 4
1822	MQTL-6B.1	TraesCS6B02G029100	Mitochondrial transcription termination factor-like	GO:0003690 MF: double-stranded DNA binding;GO:0006355 BP: regulation of transcription, DNA-templated
1823	MQTL-6B.1	TraesCS6B02G029200	gamma carbonic anhydrase-like 2
1824	MQTL-6B.1	TraesCS6B02G029500	transmembrane protein, putative (DUF594)
1825	MQTL-6B.1	TraesCS6B02G027300	Lysosomal-associated transmembrane protein 4A
1826	MQTL-6B.1	TraesCS6B02G027900	MADS-box transcription factor family protein	GO:0003677 MF: DNA binding;GO:0046983 MF: protein dimerization activity
1827	MQTL-6B.1	TraesCS6B02G026900	Aspartate aminotransferase	GO:0003824 MF: catalytic activity;GO:0006520 BP: cellular amino acid metabolic process;GO:0008483 MF: transaminase activity;GO:0009058 BP: biosynthetic process;GO:0030170 MF: pyridoxal phosphate binding
1828	MQTL-6B.1	TraesCS6B02G027100	Mitochondrial transcription termination factor-like	GO:0003690 MF: double-stranded DNA binding;GO:0006355 BP: regulation of transcription, DNA-templated
1829	MQTL-6B.1	TraesCS6B02G026300	Ripening related protein family
1830	MQTL-6B.1	TraesCS6B02G027700	Mitochondrial transcription termination factor-like	GO:0003690 MF: double-stranded DNA binding;GO:0006355 BP: regulation of transcription, DNA-templated
1831	MQTL-6B.1	TraesCS6B02G028400	Protease inhibitor/seed storage/lipid transfer family protein
1832	MQTL-6B.1	TraesCS6B02G027000	Protein kinase	GO:0004672 MF: protein kinase activity;GO:0004842 MF: ubiquitin-protein transferase activity;GO:0005524 MF: ATP binding;GO:0006468 BP: protein phosphorylation;GO:0006950 BP: response to stress;GO:0016567 BP: protein ubiquitination
1833	MQTL-6B.1	TraesCS6B02G027500	Mitochondrial transcription termination factor-like	GO:0003690 MF: double-stranded DNA binding;GO:0006355 BP: regulation of transcription, DNA-templated
1834	MQTL-6B.1	TraesCS6B02G027600	Mitochondrial transcription termination factor-like	GO:0003690 MF: double-stranded DNA binding;GO:0006355 BP: regulation of transcription, DNA-templated
1835	MQTL-6B.2	TraesCS6B02G063400	Peroxidase	GO:0004601 MF: peroxidase activity;GO:0006979 BP: response to oxidative stress;GO:0020037 MF: heme binding;GO:0055114 BP: oxidation-reduction process
1836	MQTL-6B.2	TraesCS6B02G064900	Disease resistance protein RPM1	GO:0043531 MF: ADP binding
1837	MQTL-6B.2	TraesCS6B02G065400	Glutamate receptor	GO:0004970 MF: ionotropic glutamate receptor activity;GO:0016020 CC: membrane
1838	MQTL-6B.2	TraesCS6B02G063800	Peroxidase	GO:0004601 MF: peroxidase activity;GO:0006979 BP: response to oxidative stress;GO:0020037 MF: heme binding;GO:0055114 BP: oxidation-reduction process
1839	MQTL-6B.2	TraesCS6B02G064300	60S ribosomal protein L13	GO:0003735 MF: structural constituent of ribosome;GO:0005622 CC: intracellular;GO:0005840 CC: ribosome;GO:0006412 BP: translation
1840	MQTL-6B.2	TraesCS6B02G065300	Chlororespiratory reduction 6
1841	MQTL-6B.2	TraesCS6B02G063900	Peroxidase	GO:0004601 MF: peroxidase activity;GO:0006979 BP: response to oxidative stress;GO:0020037 MF: heme binding;GO:0055114 BP: oxidation-reduction process
1842	MQTL-6B.2	TraesCS6B02G062800	transmembrane protein, putative (DUF247)
1843	MQTL-6B.2	TraesCS6B02G063600	P-loop nucleoside triphosphate hydrolases superfamily protein with CH (Calponin Homology) domain-containing protein
1844	MQTL-6B.2	TraesCS6B02G064100	Invertase inhibitor	GO:0004857 MF: enzyme inhibitor activity
1845	MQTL-6B.2	TraesCS6B02G062000	BTB/POZ domain-containing protein	GO:0005515 MF: protein binding
1846	MQTL-6B.2	TraesCS6B02G064500	Signal peptide peptidase	GO:0004190 MF: aspartic-type endopeptidase activity;GO:0016021 CC: integral component of membrane
1847	MQTL-6B.2	TraesCS6B02G063100	Regulator of Vps4 activity in the MVB pathway protein
1848	MQTL-6B.2	TraesCS6B02G063500	Peroxidase	GO:0004601 MF: peroxidase activity;GO:0006979 BP: response to oxidative stress;GO:0020037 MF: heme binding;GO:0055114 BP: oxidation-reduction process
1849	MQTL-6B.2	TraesCS6B02G061700	Mitochondrial transcription termination factor-like	GO:0003690 MF: double-stranded DNA binding;GO:0006355 BP: regulation of transcription, DNA-templated
1850	MQTL-6B.2	TraesCS6B02G064700	Glucan endo-1,3-beta-glucosidase 3	GO:0004553 MF: hydrolase activity, hydrolyzing O-glycosyl compounds;GO:0005975 BP: carbohydrate metabolic process
1851	MQTL-6B.2	TraesCS6B02G065100	F-box protein	GO:0005515 MF: protein binding
1852	MQTL-6B.2	TraesCS6B02G064600	Signal peptide peptidase-like protein	GO:0004190 MF: aspartic-type endopeptidase activity;GO:0016021 CC: integral component of membrane
1853	MQTL-6B.2	TraesCS6B02G063000	Low PSII Accumulation 3
1854	MQTL-6B.2	TraesCS6B02G061900	Dead box ATP-dependent RNA helicase, putative
1855	MQTL-6B.2	TraesCS6B02G064000	Serpin family protein
1856	MQTL-6B.2	TraesCS6B02G064200	Canopy-like protein
1857	MQTL-6B.2	TraesCS6B02G063300	GMP synthase [glutamine-hydrolyzing]	GO:0003922 MF: GMP synthase (glutamine-hydrolyzing) activity;GO:0005524 MF: ATP binding;GO:0006164 BP: purine nucleotide biosynthetic process;GO:0006177 BP: GMP biosynthetic process;GO:0016462 MF: pyrophosphatase activity
1858	MQTL-6B.2	TraesCS6B02G065200	Non-lysosomal glucosylceramidase
1859	MQTL-6B.2	TraesCS6B02G062200	F-box protein	GO:0005515 MF: protein binding
1860	MQTL-6B.2	TraesCS6B02G063700	Peroxidase	GO:0004601 MF: peroxidase activity;GO:0006979 BP: response to oxidative stress;GO:0020037 MF: heme binding;GO:0055114 BP: oxidation-reduction process
1861	MQTL-6B.2	TraesCS6B02G062500	Remorin family protein
1862	MQTL-6B.2	TraesCS6B02G062700	transmembrane protein, putative (DUF247)
1863	MQTL-6B.2	TraesCS6B02G062100	F-box protein	GO:0005515 MF: protein binding
1864	MQTL-6B.2	TraesCS6B02G065000	F-box protein	GO:0005515 MF: protein binding
1865	MQTL-6B.2	TraesCS6B02G063200	F-box family protein
1866	MQTL-6B.2	TraesCS6B02G061800	Undecaprenyl pyrophosphate synthetase family protein
1867	MQTL-6B.2	TraesCS6B02G062900	MOB kinase activator-like 1A
1868	MQTL-6B.2	TraesCS6B02G064400	BTB/POZ domain containing protein	GO:0005515 MF: protein binding
1869	MQTL-6B.2	TraesCS6B02G064800	Pentatricopeptide repeat-containing protein, putative	GO:0005515 MF: protein binding
1870	MQTL-6B.2	TraesCS6B02G062600	DNA-directed RNA polymerase II subunit rpb4	GO:0000166 MF: nucleotide binding;GO:0003824 MF: catalytic activity;GO:0003899 MF: DNA-directed 5'-3' RNA polymerase activity;GO:0006351 BP: transcription, DNA-templated;GO:0044237 BP: cellular metabolic process
1871	MQTL-6B.2	TraesCS6B02G062400	Acylamino-acid-releasing enzyme	GO:0004252 MF: serine-type endopeptidase activity;GO:0006508 BP: proteolysis;GO:0008236 MF: serine-type peptidase activity
1872	MQTL-6B.3	TraesCS6B02G210500	DUF4050 family protein
1873	MQTL-6B.3	TraesCS6B02G210300	Ethylene-responsive transcription factor	GO:0003677 MF: DNA binding;GO:0003700 MF: transcription factor activity, sequence-specific DNA binding;GO:0006355 BP: regulation of transcription, DNA-templated
1874	MQTL-6B.3	TraesCS6B02G210400	cytochrome P450 family protein
1875	MQTL-6B.3	TraesCS6B02G210200	Histone deacetylase	GO:0004407 MF: histone deacetylase activity;GO:0016575 BP: histone deacetylation
1876	MQTL-6B.3	TraesCS6B02G211100	Sterol 3-beta-glucosyltransferase
1877	MQTL-6B.3	TraesCS6B02G211300	ATP-binding cassette transporter subfamily A member	GO:0005524 MF: ATP binding;GO:0016887 MF: ATPase activity
1878	MQTL-6B.3	TraesCS6B02G211200	Transmembrane protein, putative
1879	MQTL-6B.3	TraesCS6B02G210800	TPX2 (targeting protein for Xklp2) protein family
1880	MQTL-6B.3	TraesCS6B02G211500	CASP-like protein
1881	MQTL-6B.3	TraesCS6B02G211000	Syntaxin, putative	GO:0005484 MF: SNAP receptor activity;GO:0005515 MF: protein binding;GO:0006886 BP: intracellular protein transport;GO:0016020 CC: membrane;GO:0016192 BP: vesicle-mediated transport
1882	MQTL-6B.3	TraesCS6B02G210900	Late embryogenesis abundant protein, LEA-14
1883	MQTL-6B.3	TraesCS6B02G210600	Heat shock protein
1884	MQTL-6B.3	TraesCS6B02G210700	F-box protein	GO:0005515 MF: protein binding
1885	MQTL-6B.4	TraesCS6B02G285100	Glutaredoxin	GO:0009055 MF: electron carrier activity;GO:0015035 MF: protein disulfide oxidoreductase activity;GO:0045454 BP: cell redox homeostasis
1886	MQTL-6B.4	TraesCS6B02G285800	Hsp70-Hsp90 organizing protein 1	GO:0005515 MF: protein binding
1887	MQTL-6B.4	TraesCS6B02G285600	Autophagy-related protein 13	GO:0006914 BP: autophagy;GO:1990316 CC: ATG1/ULK1 kinase complex
1888	MQTL-6B.4	TraesCS6B02G285200	Zinc finger, B-box	GO:0005622 CC: intracellular;GO:0008270 MF: zinc ion binding
1889	MQTL-6B.4	TraesCS6B02G286100	SAUR-like auxin-responsive family protein	GO:0009733 BP: response to auxin
1890	MQTL-6B.4	TraesCS6B02G286000	Cysteine-rich repeat secretory protein
1891	MQTL-6B.4	TraesCS6B02G285000	transmembrane protein, putative (DUF247)
1892	MQTL-6B.4	TraesCS6B02G285700	Vacuolar iron transporter
1893	MQTL-6B.4	TraesCS6B02G284900	Aldehyde dehydrogenase	GO:0004030 MF: aldehyde dehydrogenase [NAD(P)+] activity;GO:0006081 BP: cellular aldehyde metabolic process;GO:0008152 BP: metabolic process;GO:0016491 MF: oxidoreductase activity;GO:0055114 BP: oxidation-reduction process
1894	MQTL-6B.4	TraesCS6B02G285300	GATA transcription factor	GO:0003700 MF: transcription factor activity, sequence-specific DNA binding;GO:0006355 BP: regulation of transcription, DNA-templated;GO:0008270 MF: zinc ion binding;GO:0043565 MF: sequence-specific DNA binding
1895	MQTL-6B.4	TraesCS6B02G285500	Kinesin-like protein	GO:0003777 MF: microtubule motor activity;GO:0005524 MF: ATP binding;GO:0007018 BP: microtubule-based movement;GO:0008017 MF: microtubule binding
1896	MQTL-6B.5	TraesCS6B02G395700	Lipoxygenase	GO:0005515 MF: protein binding;GO:0016491 MF: oxidoreductase activity;GO:0016702 MF: oxidoreductase activity, acting on single donors with incorporation of molecular oxygen, incorporation of two atoms of oxygen;GO:0046872 MF: metal ion binding;GO:0055114 BP: oxidation-reduction process
1897	MQTL-6B.5	TraesCS6B02G394900	Acetyl-coenzyme A carboxylase carboxyl transferase subunit beta, chloroplastic
1898	MQTL-6B.5	TraesCS6B02G394600	F-box protein	GO:0005515 MF: protein binding
1899	MQTL-6B.5	TraesCS6B02G395600	E3 ubiquitin-protein ligase	GO:0005515 MF: protein binding;GO:0008270 MF: zinc ion binding
1900	MQTL-6B.5	TraesCS6B02G394800	Protein kinase family protein	GO:0004672 MF: protein kinase activity;GO:0005509 MF: calcium ion binding;GO:0005515 MF: protein binding;GO:0005524 MF: ATP binding;GO:0006468 BP: protein phosphorylation;GO:0030247 MF: polysaccharide binding
1901	MQTL-6B.5	TraesCS6B02G395400	Mitochondrial transcription termination factor-like	GO:0003690 MF: double-stranded DNA binding;GO:0006355 BP: regulation of transcription, DNA-templated
1902	MQTL-6B.5	TraesCS6B02G395300	Mitochondrial transcription termination factor-like	GO:0003690 MF: double-stranded DNA binding;GO:0006355 BP: regulation of transcription, DNA-templated
1903	MQTL-6B.5	TraesCS6B02G394700	Two-component response regulator	GO:0000160 BP: phosphorelay signal transduction system;GO:0003677 MF: DNA binding
1904	MQTL-6B.5	TraesCS6B02G395500	Myb/SANT-like DNA-binding domain protein
1905	MQTL-6B.5	TraesCS6B02G395200	Mitochondrial transcription termination factor-like	GO:0003690 MF: double-stranded DNA binding;GO:0006355 BP: regulation of transcription, DNA-templated
1906	MQTL-6B.5	TraesCS6B02G394500	F-box protein family-like	GO:0005515 MF: protein binding
1907	MQTL-6B.5	TraesCS6B02G395000	RING/U-box superfamily protein	GO:0005515 MF: protein binding;GO:0008270 MF: zinc ion binding
1908	MQTL-6B.6	TraesCS6B02G469200	BTB/POZ domain containing protein	GO:0005515 MF: protein binding
1909	MQTL-6B.6	TraesCS6B02G468700	BTB/POZ domain containing protein	GO:0005515 MF: protein binding
1910	MQTL-6B.6	TraesCS6B02G470200	Protein kinase family protein	GO:0004672 MF: protein kinase activity;GO:0005524 MF: ATP binding;GO:0006468 BP: protein phosphorylation
1911	MQTL-6B.6	TraesCS6B02G468300	Outer envelope pore protein
1912	MQTL-6B.6	TraesCS6B02G469000	PRLI-interacting factor A
1913	MQTL-6B.6	TraesCS6B02G469500	Protein O-linked-mannose beta-1,4-N-acetylglucosaminyltransferase 2	GO:0016757 MF: transferase activity, transferring glycosyl groups
1914	MQTL-6B.6	TraesCS6B02G470300	BTB/POZ domain containing protein	GO:0005515 MF: protein binding
1915	MQTL-6B.6	TraesCS6B02G469100	BTB/POZ domain containing protein	GO:0005515 MF: protein binding
1916	MQTL-6B.6	TraesCS6B02G468900	Metal tolerance-like protein	GO:0006812 BP: cation transport;GO:0008324 MF: cation transmembrane transporter activity;GO:0016021 CC: integral component of membrane;GO:0055085 BP: transmembrane transport
1917	MQTL-6B.6	TraesCS6B02G468800	Disease resistance protein RPM1	GO:0043531 MF: ADP binding
1918	MQTL-6B.6	TraesCS6B02G471200	Paired box protein Pax-8
1919	MQTL-6B.6	TraesCS6B02G468500	Callose synthase
1920	MQTL-6B.6	TraesCS6B02G470100	Disease resistance protein (NBS-LRR class) family	GO:0005515 MF: protein binding;GO:0043531 MF: ADP binding
1921	MQTL-6B.6	TraesCS6B02G471500	myb domain protein 3r-3
1922	MQTL-6B.6	TraesCS6B02G468400	Disease resistance protein RPM1	GO:0043531 MF: ADP binding
1923	MQTL-6B.6	TraesCS6B02G469600	Protein O-linked-mannose beta-1,4-N-acetylglucosaminyltransferase 2	GO:0016757 MF: transferase activity, transferring glycosyl groups
1924	MQTL-6B.6	TraesCS6B02G469700	O-linked-mannose beta-1,4-N-acetylglucosaminyltransferase-like protein	GO:0016757 MF: transferase activity, transferring glycosyl groups
1925	MQTL-6B.6	TraesCS6B02G470900	Epimerase family protein	GO:0003824 MF: catalytic activity;GO:0050662 MF: coenzyme binding
1926	MQTL-6B.6	TraesCS6B02G470400	BTB/POZ domain containing protein	GO:0005515 MF: protein binding
1927	MQTL-6B.6	TraesCS6B02G469800	transmembrane protein, putative (DUF679)
1928	MQTL-6B.6	TraesCS6B02G470700	Protein DETOXIFICATION	GO:0006855 BP: drug transmembrane transport;GO:0015238 MF: drug transmembrane transporter activity;GO:0015297 MF: antiporter activity;GO:0016020 CC: membrane;GO:0055085 BP: transmembrane transport
1929	MQTL-6B.6	TraesCS6B02G470800	TSA: Wollemia nobilis Ref_Wollemi_Transcript_29242_1275 transcribed RNA sequence
1930	MQTL-6B.6	TraesCS6B02G471000	transmembrane protein, putative (DUF594)
1931	MQTL-6B.6	TraesCS6B02G471400	Receptor protein kinase, putative	GO:0004672 MF: protein kinase activity;GO:0005524 MF: ATP binding;GO:0006468 BP: protein phosphorylation
1932	MQTL-6B.6	TraesCS6B02G471600	Zinc finger CCCH domain-containing protein 19	GO:0046872 MF: metal ion binding
1933	MQTL-6B.6	TraesCS6B02G469400	BTB/POZ domain containing protein	GO:0005515 MF: protein binding
1934	MQTL-6B.6	TraesCS6B02G471700	Protein furry homolog-like protein	GO:0005488 MF: binding
1935	MQTL-6B.6	TraesCS6B02G470000	Alpha-1,3-mannosyl-glycoprotein 2-beta-N-acetylglucosaminyltransferase	GO:0006486 BP: protein glycosylation;GO:0008375 MF: acetylglucosaminyltransferase activity
1936	MQTL-6B.6	TraesCS6B02G471100	Receptor protein kinase, putative	GO:0004672 MF: protein kinase activity;GO:0005524 MF: ATP binding;GO:0006468 BP: protein phosphorylation
1937	MQTL-6B.6	TraesCS6B02G471300	S-adenosylmethionine synthase
1938	MQTL-6B.6	TraesCS6B02G470600	Receptor-like kinase	GO:0004672 MF: protein kinase activity;GO:0005524 MF: ATP binding;GO:0006468 BP: protein phosphorylation
1939	MQTL-6B.6	TraesCS6B02G469300	Ribosomal RNA large subunit methyltransferase E
1940	MQTL-6B.6	TraesCS6B02G470500	CCR4-NOT transcription complex subunit 2	GO:0005634 CC: nucleus;GO:0006355 BP: regulation of transcription, DNA-templated
1941	MQTL-6B.6	TraesCS6B02G468600	Callose synthase
1942	MQTL-6B.6	TraesCS6B02G469900	U-box domain-containing protein	GO:0004842 MF: ubiquitin-protein transferase activity;GO:0005488 MF: binding;GO:0005515 MF: protein binding;GO:0016567 BP: protein ubiquitination
1943	MQTL-7A.1	TraesCS7A02G040600	Transcription initiation factor TFIID subunit 8
1944	MQTL-7A.1	TraesCS7A02G041200	Flavonoid 3'-hydroxylase	GO:0005506 MF: iron ion binding;GO:0016705 MF: oxidoreductase activity, acting on paired donors, with incorporation or reduction of molecular oxygen;GO:0020037 MF: heme binding;GO:0055114 BP: oxidation-reduction process
1945	MQTL-7A.1	TraesCS7A02G041700	Disease resistance protein (TIR-NBS-LRR class) family	GO:0043531 MF: ADP binding
1946	MQTL-7A.1	TraesCS7A02G040200	DNA topoisomerase
1947	MQTL-7A.1	TraesCS7A02G039900	NBS-LRR disease resistance protein	GO:0043531 MF: ADP binding
1948	MQTL-7A.1	TraesCS7A02G040000	NBS-LRR disease resistance protein
1949	MQTL-7A.1	TraesCS7A02G039800	NBS-LRR disease resistance protein	GO:0043531 MF: ADP binding
1950	MQTL-7A.1	TraesCS7A02G039400	NBS-LRR disease resistance protein	GO:0043531 MF: ADP binding
1951	MQTL-7A.1	TraesCS7A02G041100	Calcium-dependent lipid-binding domain-containing protein	GO:0005515 MF: protein binding
1952	MQTL-7A.1	TraesCS7A02G041900	Hydrogen peroxide induced protein 1
1953	MQTL-7A.1	TraesCS7A02G040800	ARM repeat superfamily protein	GO:0005488 MF: binding
1954	MQTL-7A.1	TraesCS7A02G041600	Ozone-responsive stress-related protein
1955	MQTL-7A.1	TraesCS7A02G042100	Leucine-rich repeat receptor kinase-like protein	GO:0005515 MF: protein binding
1956	MQTL-7A.1	TraesCS7A02G039600	NBS-LRR disease resistance protein
1957	MQTL-7A.1	TraesCS7A02G040900	Sucrose synthase	GO:0005985 BP: sucrose metabolic process;GO:0016157 MF: sucrose synthase activity
1958	MQTL-7A.1	TraesCS7A02G041800	Phthiocerol synthesis polyketide synthase type I PpsC
1959	MQTL-7A.1	TraesCS7A02G041000	NBS-LRR class disease resistance protein	GO:0043531 MF: ADP binding
1960	MQTL-7A.1	TraesCS7A02G041400	Hydrogen peroxide induced protein, putative
1961	MQTL-7A.1	TraesCS7A02G041300	Sentrin-specific protease	GO:0006508 BP: proteolysis;GO:0008234 MF: cysteine-type peptidase activity
1962	MQTL-7A.1	TraesCS7A02G040500	Pectin acetylesterase	GO:0016787 MF: hydrolase activity
1963	MQTL-7A.1	TraesCS7A02G041500	GDSL esterase/lipase	GO:0016788 MF: hydrolase activity, acting on ester bonds
1964	MQTL-7A.1	TraesCS7A02G040400	Acid phosphatase 1	GO:0003993 MF: acid phosphatase activity
1965	MQTL-7A.1	TraesCS7A02G042000	F-box protein
1966	MQTL-7A.1	TraesCS7A02G040700	Argonaute	GO:0003676 MF: nucleic acid binding;GO:0005515 MF: protein binding
1967	MQTL-7A.1	TraesCS7A02G039700	Disease resistance protein (NBS-LRR class) family	GO:0043531 MF: ADP binding
1968	MQTL-7A.1	TraesCS7A02G040300	Embryogenesis transmembrane protein-like
1969	MQTL-7A.1	TraesCS7A02G042200	Receptor protein kinase, putative	GO:0004672 MF: protein kinase activity;GO:0005515 MF: protein binding;GO:0005524 MF: ATP binding;GO:0006468 BP: protein phosphorylation
1970	MQTL-7A.1	TraesCS7A02G042300	Aspartic proteinase nepenthesin-1
1971	MQTL-7A.1	TraesCS7A02G039500	NBS-LRR disease resistance protein	GO:0043531 MF: ADP binding
1972	MQTL-7A.2	TraesCS7A02G075900	NBS-LRR disease resistance protein, putative
1973	MQTL-7A.2	TraesCS7A02G074300	Beta-1,3-N-Acetylglucosaminyltransferase family protein, putative
1974	MQTL-7A.2	TraesCS7A02G074800	Holliday junction ATP-dependent DNA helicase RuvB
1975	MQTL-7A.2	TraesCS7A02G075300	F-box family protein	GO:0005515 MF: protein binding
1976	MQTL-7A.2	TraesCS7A02G076500	AT hook motif DNA-binding family protein
1977	MQTL-7A.2	TraesCS7A02G075500	Cornichon family protein	GO:0006810 BP: transport;GO:0016021 CC: integral component of membrane
1978	MQTL-7A.2	TraesCS7A02G074500	ABC transporter family protein	GO:0005524 MF: ATP binding;GO:0016020 CC: membrane;GO:0016887 MF: ATPase activity
1979	MQTL-7A.2	TraesCS7A02G074900	Kinesin light chain 3	GO:0005515 MF: protein binding
1980	MQTL-7A.2	TraesCS7A02G074700	Hypersensitive-induced response protein
1981	MQTL-7A.2	TraesCS7A02G076400	ATP-dependent Clp protease proteolytic subunit	GO:0004252 MF: serine-type endopeptidase activity;GO:0006508 BP: proteolysis
1982	MQTL-7A.2	TraesCS7A02G076000	Flavin-containing monooxygenase	GO:0016491 MF: oxidoreductase activity;GO:0055114 BP: oxidation-reduction process
1983	MQTL-7A.2	TraesCS7A02G075200	Invertase/pectin methylesterase inhibitor family protein	GO:0004857 MF: enzyme inhibitor activity
1984	MQTL-7A.2	TraesCS7A02G075400	Flavin-containing monooxygenase	GO:0004499 MF: N,N-dimethylaniline monooxygenase activity;GO:0016491 MF: oxidoreductase activity;GO:0050660 MF: flavin adenine dinucleotide binding;GO:0050661 MF: NADP binding;GO:0055114 BP: oxidation-reduction process
1985	MQTL-7A.2	TraesCS7A02G075000	Senescence-associated protein, putative
1986	MQTL-7A.2	TraesCS7A02G076200	Flavin-containing monooxygenase	GO:0004499 MF: N,N-dimethylaniline monooxygenase activity;GO:0016491 MF: oxidoreductase activity;GO:0050660 MF: flavin adenine dinucleotide binding;GO:0050661 MF: NADP binding;GO:0055114 BP: oxidation-reduction process
1987	MQTL-7A.2	TraesCS7A02G076600	Kinesin-like protein	GO:0003777 MF: microtubule motor activity;GO:0005488 MF: binding;GO:0005515 MF: protein binding;GO:0005524 MF: ATP binding;GO:0007018 BP: microtubule-based movement;GO:0008017 MF: microtubule binding
1988	MQTL-7A.2	TraesCS7A02G075100	Splicing factor U2af large subunit A
1989	MQTL-7A.2	TraesCS7A02G076300	Flavin-containing monooxygenase	GO:0004499 MF: N,N-dimethylaniline monooxygenase activity;GO:0016491 MF: oxidoreductase activity;GO:0050660 MF: flavin adenine dinucleotide binding;GO:0050661 MF: NADP binding;GO:0055114 BP: oxidation-reduction process
1990	MQTL-7A.2	TraesCS7A02G076700	Transcription initiation factor TFIID subunit 14b	GO:0006355 BP: regulation of transcription, DNA-templated
1991	MQTL-7A.2	TraesCS7A02G074600	DNA/RNA helicase protein	GO:0005524 MF: ATP binding
1992	MQTL-7A.2	TraesCS7A02G075600	Enolase	GO:0000015 CC: phosphopyruvate hydratase complex;GO:0000287 MF: magnesium ion binding;GO:0004634 MF: phosphopyruvate hydratase activity;GO:0006096 BP: glycolytic process
1993	MQTL-7A.2	TraesCS7A02G075800	UBX domain-containing protein	GO:0005515 MF: protein binding
1994	MQTL-7A.2	TraesCS7A02G076100	Flavin-containing monooxygenase	GO:0016491 MF: oxidoreductase activity;GO:0055114 BP: oxidation-reduction process
1995	MQTL-7A.2	TraesCS7A02G074400	Beta-1,3-N-Acetylglucosaminyltransferase family protein, putative
1996	MQTL-7A.3	TraesCS7A02G189300	CASP-like protein
1997	MQTL-7A.3	TraesCS7A02G189600	Nuclear migration protein nudC
1998	MQTL-7A.3	TraesCS7A02G189900	RING/U-box superfamily protein	GO:0005515 MF: protein binding;GO:0008270 MF: zinc ion binding
[truncated: 223 more rows]

## Sheet: Table S6
Table S6 Summary of 134 putative candidate genes exhibiting significant expression (TPM > 2) within MQTLs
No.	MQTL	Putative Candidate gene ID	Gene function annotation	Ortholog in rice	Qcovs	Identity	Evalue
1	MQTL-1A.1	TraesCS1A02G221400	Metalloendoproteinase 1, putative	Os10g0557900	76	72.647	1.93e-160
2	MQTL-1A.3	TraesCS1A02G239400	Cytochrome P450	Os05g0382500	96	76.145	0
3	MQTL-1A.3	TraesCS1A02G239500	Serine/threonine-protein kinase	Os04g0633200	86	49.077	1.55e-174
4	MQTL-1D.1	TraesCS1D02G328000	Photosystem II reaction center W protein	Os01g0773700	85	68.468	2.32e-29
5	MQTL-1D.1	TraesCS1D02G330400	Protein kinase	Os01g0545500	96	65.14	0
6	MQTL-1D.1	TraesCS1D02G331100	Ethylene-responsive transcription factor	Os03g0860100	60	58.929	8.72e-52
7	MQTL-1D.2	TraesCS1D02G263800	NAC domain-containing protein	OsNAC4; ONAC068	96	74.516	7.95e-158
8	MQTL-1D.2	TraesCS1D02G264000	Pectinesterase	Os01g0311800	100	85.027	0
9	MQTL-1D.2	TraesCS1D02G264600	Receptor-like kinase	Os05g0423500	95	77.023	0
10	MQTL-2A.3	TraesCS2A02G551100	Response regulator	OsRR6	72	88.889	1.68e-79
11	MQTL-2A.3	TraesCS2A02G553500	Anamorsin homolog	Os04g0674400	100	80.524	1.56e-154
12	MQTL-2A.4	TraesCS2A02G072400	Thylakoid lumenal 15.0 kDa protein 2	Os07g0534000	47	86	1.77e-61
13	MQTL-2A.4	TraesCS2A02G074700	Acetyltransferase component of pyruvate dehydrogenase complex	Os01g0314100	86	81.591	0
14	MQTL-2A.4	TraesCS2A02G075000	Germin-like protein	OsGLP1	100	85.446	1.16e-125
15	MQTL-2A.4	TraesCS2A02G076300	Amine oxidase	Os04g0269600	64	88.889	0
16	MQTL-2A.4	TraesCS2A02G076500	Cytochrome P450	CYP99A2	93	66.173	0
17	MQTL-2A.4	TraesCS2A02G076600	L-lactate dehydrogenase	Os02g0105400	99	84.594	0
18	MQTL-2A.4	TraesCS2A02G076900	ER membrane protein complex subunit 8/9-like protein	Os04g0270200	99	88.942	2.3e-119
19	MQTL-2A.4	TraesCS2A02G082000	Sporulation protein RMD1	Os07g0694800	100	80.482	0
20	MQTL-2A.4	TraesCS2A02G084800	Sporulation protein RMD1	OsFAD8	98	76.256	0
21	MQTL-2A.5	TraesCS2A02G121000	Sodium/hydrogen exchanger	OsNHX1	99	88.534	0
22	MQTL-2A.5	TraesCS2A02G122100	Short-chain dehydrogenase/reductase	Os07g0664400	91	62.807	3.07e-111
23	MQTL-2A.5	TraesCS2A02G122900	Short-chain dehydrogenase/reductase	Os07g0592100	92	71.212	6.06e-88
24	MQTL-2A.5	TraesCS2A02G123000	Short-chain dehydrogenase/reductase	Os07g0663500	99	81.518	3.38e-168
25	MQTL-2A.5	TraesCS2A02G123900	Tyrosine-specific transport protein, putative	Os07g0662800	26	63.077	5.62e-40
26	MQTL-2A.5	TraesCS2A02G125100	Cytochrome P450 family protein, expressed	Os03g0370900	92	63.278	0
27	MQTL-2A.5	TraesCS2A02G129600	NAD(P)-binding Rossmann-fold superfamily protein	Os02g0234500	55	87.46	0
28	MQTL-2A.6	TraesCS2A02G107200	Peroxidase	Os07g0677500	99	75.884	5.4e-171
29	MQTL-2A.6	TraesCS2A02G107500	Peroxidase	Os07g0677300	91	76.655	1.08e-161
30	MQTL-2A.6	TraesCS2A02G107600	Peroxidase	Perox4	100	75.786	2.14e-157
31	MQTL-2A.6	TraesCS2A02G108600	Peroxidase	Os07g0677300	92	76.125	7.38e-160
32	MQTL-2A.6	TraesCS2A02G109500	Peroxiredoxin	Os07g0260300	78	93.229	1.37e-136
33	MQTL-2A.6	TraesCS2A02G111000	Hypoxia-responsive family protein-like	OsHIGD2	98	80.198	3.95e-47
34	MQTL-2A.6	TraesCS2A02G111300	Multidrug resistance protein MdtC	Os07g0673550	100	68.333	1.18e-20
35	MQTL-2A.6	TraesCS2A02G113600	3-oxo-5-alpha-steroid 4-dehydrogenase family protein	Os07g0162100	100	72.563	7.55e-114
36	MQTL-2A.6	TraesCS2A02G114400	Photosystem I reaction center subunit N	Os12g0189400	100	78.808	2.87e-74
37	MQTL-2A.6	TraesCS2A02G114600	Flowering-promoting factor 1-like protein 1	Os07g0671000	100	78.641	1.58e-54
38	MQTL-2A.6	TraesCS2A02G116100	Two-component response regulator	NIGT1	90	65.445	1.63e-122
39	MQTL-2A.7	TraesCS2A02G161500	WRKY transcription factor	OsWRKY69	99	53.636	3.14e-96
40	MQTL-2A.7	TraesCS2A02G162600	Transcription elongation factor SPT4 homolog	Os07g0623400	88	85.714	1.89e-72
41	MQTL-2A.7	TraesCS2A02G163200	Signal peptidase subunit-12	DTM1	98	88.288	2.05e-56
42	MQTL-2A.7	TraesCS2A02G163900	Alcohol dehydrogenase family protein	Os07g0621800	96	71.667	0
43	MQTL-2A.7	TraesCS2A02G165000	Dolichyl-diphosphooligosaccharide--protein glycosyltransferase subunit 4	Os07g0620500	100	94.444	7.19e-19
44	MQTL-2A.7	TraesCS2A02G166300	Calmodulin	Os07g0619200	100	78.022	4.59e-50
45	MQTL-2A.7	TraesCS2A02G168200	Sucrose synthase	RSUS3; SUS3	98	92.525	0
46	MQTL-2A.7	TraesCS2A02G168400	Peroxisomal (S)-2-hydroxy-acid oxidase	GLO5	100	83.607	0
47	MQTL-2B.5	TraesCS2B02G359000	2-oxoglutarate-dependent dioxygenase	DAO	100	81	2.08e-170
48	MQTL-2B.5	TraesCS2B02G359300	Peptide methionine sulfoxide reductase MsrA	OsMSRA2.1	99	86.111	1.82e-117
49	MQTL-2B.8	TraesCS2B02G487300	30S ribosomal protein S14	Os08g0120000	91	38.298	9.03e-11
50	MQTL-2B.8	TraesCS2B02G487400	Photosystem I P700 chlorophyll a apoprotein A2	Os01G0899425	3	89.474	6.92e-06
51	MQTL-2B.8	TraesCS2B02G487500	Photosystem I assembly protein Ycf3	NA
52	MQTL-3B.3	TraesCS3B02G471300	SAUR-like auxin-responsive family protein	Os01g0924966	90	63.158	5.79e-50
53	MQTL-3B.3	TraesCS3B02G471900	Glutathione S-transferase	Os10g0530400	95	58.333	2.68e-87
54	MQTL-3B.3	TraesCS3B02G472000	Fatty acid oxidation complex subunit alpha	Os01g0925200	100	85.374	7e-176
55	MQTL-3B.4	TraesCS3B02G508500	2-oxoglutarate (2OG) and Fe(II)-dependent oxygenase superfamily protein, putative	Os04g0182200	99	74.862	0
56	MQTL-3B.4	TraesCS3B02G510900	Hydroxyethylthiazole kinase	Os01G0363600	43	83.846	5.61e-65
57	MQTL-3B.4	TraesCS3B02G514800	Eukaryotic aspartyl protease family protein	Os01g0937100	96	57.143	6.34e-147
58	MQTL-3B.4	TraesCS3B02G516000	Transcription initiation factor TFIID subunit 9	Os03g0408500	100	75	3.57e-101
59	MQTL-3B.5	TraesCS3B02G489500	Flowering-promoting factor 1-like protein 1	Os01g0933500	100	77.165	2.22e-56
60	MQTL-3B.5	TraesCS3B02G490600	Glutathione S-transferase	Os01g0933900	94	71.707	8.7e-103
61	MQTL-3B.5	TraesCS3B02G490900	WD repeat domain phosphoinositide-interacting protein	Os01g0934000	77	88.158	0
62	MQTL-4A.1	TraesCS4A02G255400	Serine/threonine-protein kinase	Os10g0101000	97	70.502	0
63	MQTL-4A.1	TraesCS4A02G255500	Thioredoxin-like protein AAED1, chloroplastic	Os03g0729200	75	90.722	2.14e-130
64	MQTL-4A.1	TraesCS4A02G255600	transmembrane protein	Os03g0729100	70	77.717	8.34e-103
65	MQTL-4A.1	TraesCS4A02G256500	1-aminocyclopropane-1-carboxylate synthase 1	OsACS1	100	84.521	0
66	MQTL-4A.2	TraesCS4A02G149900	ATP-dependent Clp protease proteolytic subunit gene	NAL9; VYL; ClpP	99	78.545	4.94e-152
67	MQTL-4A.3	TraesCS4A02G494400	Glycine-tRNA ligase, alpha subunit	Os06g0103600	95	86.355	0
68	MQTL-4A.3	TraesCS4A02G495000	Homogentisate 1,2-dioxygenase	Os06g0103300	67	93.808	0
69	MQTL-4B.1	TraesCS4B02G341600	Cytochrome P450 family protein, expressed	OsCYP96B4; OsDSS1; sd37; bsh1	97	61.509	0
70	MQTL-4B.2	TraesCS4B02G165100	ATP-dependent Clp protease proteolytic subunit gene	NAL9; VYL; ClpP	99	79.924	4.91e-153
71	MQTL-4B.3	TraesCS4B02G367000	Receptor-like protein kinase, putative	Os03g0124200	83	60.805	0
72	MQTL-4B.4	TraesCS4B02G298900	Phosphoinositide phosphatase family protein	Os03g0182400	100	84.968	0
73	MQTL-4D.1	TraesCS4D02G157200	ATP-dependent Clp protease proteolytic subunit gene	NAL9; VYL; ClpP	99	81.061	8.89e-156
74	MQTL-4D.2	TraesCS4D02G242200	3-ketoacyl-CoA synthase	CUT1L; WSL4; HMS1	100	90.927	0
75	MQTL-4D.2	TraesCS4D02G242400	50S ribosomal protein L15, putative	Os03g0219900	99	82.955	1.73e-141
76	MQTL-4D.2	TraesCS4D02G242700	Tubulin alpha chain	Os03g0219300	100	95.546	0
77	MQTL-4D.2	TraesCS4D02G242800	Superoxide dismutase [Cu-Zn]	Os03g0219200	99	86.42	2.12e-98
78	MQTL-5A.1	TraesCS5A02G300800	Mitochondrial carrier protein	Os09g0465400	100	71.515	1.25e-150
79	MQTL-5A.1	TraesCS5A02G301200	Trigger factor	Os09g0515400	99	61.86	4.83e-88
80	MQTL-5A.1	TraesCS5A02G301700	Respiratory burst oxidase homolog	Osrboh1	99	57.143	0
81	MQTL-5A.2	TraesCS5A02G299100	glycosyltransferase family exostosin protein	Os02g0520750	90	93.573	0
82	MQTL-5A.3	TraesCS5A02G482400	Hsp70 nucleotide exchange factor fes1	Os03g0822700	100	85.714	0
83	MQTL-5A.3	TraesCS5A02G482800	Photosystem I reaction center subunit IV	Os07g0435300	52	88.312	7.47e-44
84	MQTL-5A.4	TraesCS5A02G378000	Sec-independent protein translocase protein TatA	Os03g0634000	99	61.404	2.6e-47
85	MQTL-5A.4	TraesCS5A02G378100	Single-stranded DNA-binding protein	Os03g0633900	99	75.484	2.19e-159
86	MQTL-5A.5	TraesCS5A02G449800	Receptor protein kinase-like protein	Os11g0553500	90	38.782	7.72e-141
87	MQTL-5A.6	TraesCS5A02G453100	Exocyst complex component EXO84B	Os07g0200000	66	79.142	0
88	MQTL-5A.7	TraesCS5A02G265800	Beta-glucosidase, putative	Os09g0491100	90	70.021	0
89	MQTL-5A.7	TraesCS5A02G269800	NAD(P)-binding Rossmann-fold superfamily protein	Os10g0100300	66	58.036	7.02e-150
90	MQTL-5A.7	TraesCS5A02G271400	Protein Iojap/ribosomal silencing factor RsfS	Os09g0493600	91	75.243	4e-94
91	MQTL-5A.7	TraesCS5A02G274100	Receptor-like protein kinase	Os02g0811200	99	54.735	0
92	MQTL-5A.7	TraesCS5A02G276300	N-methyl-L-tryptophan oxidase	Os09g0498500	97	74.307	0
93	MQTL-5A.7	TraesCS5A02G279700	50S ribosomal protein L6, putative, expressed	Os03g0356300	96	92.627	5.71e-149
94	MQTL-5B.1	TraesCS5B02G439000	Low affinity potassium transport system protein	Os03g0795100	100	56.173	5.27e-44
95	MQTL-5B.1	TraesCS5B02G440700	Heat shock transcription factor	OsHsfA2e	99	72.805	0
96	MQTL-5B.2	TraesCS5B02G422000	Basic helix-loop-helix transcription factor	OsPIL13; OsPIL1	96	67.233	6.33e-166
97	MQTL-5B.3	TraesCS5B02G507200	Epoxide hydrolase	Os03g0829100	97	80.982	0
98	MQTL-5B.3	TraesCS5B02G509400	Calreticulin	Os03g0832200	81	89.337	0
99	MQTL-5B.3	TraesCS5B02G513500	Flap endonuclease 1	Os03g0834000	97	78.519	0
100	MQTL-5B.3	TraesCS5B02G514200	Cytochrome P450	Os01g0227500	97	55.758	8.28e-103
101	MQTL-5B.3	TraesCS5B02G516000	Ferredoxin	OsFd4	100	78.846	5.32e-83
102	MQTL-5B.3	TraesCS5B02G516200	Transcription factor, putative	PCF2	89	68.639	4.81e-122
103	MQTL-5B.3	TraesCS5B02G516600	Photosystem II reaction center Psb28 protein	Os01g0938100	66	73.184	2.46e-89
104	MQTL-5B.3	TraesCS5B02G519300	Ubiquinone biosynthesis monooxygenase COQ6, mitochondrial	Os03g0839100	91	84.31	0
105	MQTL-5B.3	TraesCS5B02G519500	Mitochondrial transcription termination factor family protein	Os03g0838900	99	73.182	3.18e-113
106	MQTL-5B.3	TraesCS5B02G520600	Serine/threonine-protein kinase	Os03g0838100	99	81.52	0
107	MQTL-5B.3	TraesCS5B02G528300	Receptor-like kinase	OsRLCK5	96	59.057	0
108	MQTL-5B.3	TraesCS5B02G529400	Carotenoid isomerase	Os03g0841900	90	89.943	0
109	MQTL-5B.3	TraesCS5B02G530800	Ras-related protein, expressed	Os03g0843100	99	80.631	1.45e-127
110	MQTL-5B.3	TraesCS5B02G531900	30S ribosomal protein S6	Os03g0843400	100	68.95	5.98e-85
111	MQTL-6B.1	TraesCS6B02G027100	Mitochondrial transcription termination factor-like	Os06g0225100	91	56.066	2.9e-106
112	MQTL-6B.1	TraesCS6B02G027600	Mitochondrial transcription termination factor-like	Os06g0225200	83	46.409	2.04e-94
113	MQTL-6B.1	TraesCS6B02G027700	Mitochondrial transcription termination factor-like	Os02g0749800	90	47.965	6.08e-109
114	MQTL-6B.2	TraesCS6B02G062600	DNA-directed RNA polymerase II subunit rpb4	Os02g0116900	100	82.517	1.4e-79
115	MQTL-6B.2	TraesCS6B02G063000	Low PSII Accumulation 3	Os02g0117100	97	81.972	0
116	MQTL-6B.2	TraesCS6B02G063400	Peroxidase	OsPrx30	100	75.076	6.5e-166
117	MQTL-6B.2	TraesCS6B02G063500	Peroxidase	OsPrx30	100	70.213	4.48e-159
118	MQTL-6B.2	TraesCS6B02G063800	Peroxidase	OsPrx30	100	73.86	1.89e-165
119	MQTL-6B.2	TraesCS6B02G063900	Peroxidase	OsPrx30	100	75.988	5.32e-170
120	MQTL-6B.2	TraesCS6B02G064700	Glucan endo-1,3-beta-glucosidase 3	Os03g0374600	90	61.074	1.86e-155
121	MQTL-6B.4	TraesCS6B02G285300	GATA transcription factor	Os02g0645600	80	62.105	4.53e-110
122	MQTL-6B.4	TraesCS6B02G285600	Autophagy-related protein 13	Os02g0644500	100	75.592	0
123	MQTL-6B.4	TraesCS6B02G286100	SAUR-like auxin-responsive family protein	Os02g0643800	99	67.196	9.03e-51
124	MQTL-6B.4	TraesCS6B02G395300	Mitochondrial transcription termination factor-like	Os06g0225100	89	54.519	1.23e-124
125	MQTL-6B.6	TraesCS6B02G469900	U-box domain-containing protein	OsPUB24	97	73.358	0
126	MQTL-6B.6	TraesCS6B02G470700	Protein DETOXIFICATION	Os09g0548300	93	66.435	0
127	MQTL-7A.1	TraesCS7A02G042200	Receptor protein kinase, putative	Os10g0468500	95	40	0
128	MQTL-7A.5	TraesCS7A02G508800	WRKY transcription factor	OsWRKY28	99	62.537	3.59e-125
129	MQTL-7A.5	TraesCS7A02G511800	Homeobox protein knotted-1, putative	Os02g0182800	77	79.937	8.96e-167
130	MQTL-7D.1	TraesCS7D02G009400	Acid invertase 1	OSINV3	97	57.975	0
131	MQTL-7D.2	TraesCS7D02G350500	β–ketoacyl CoA synthase	WSL1	96	89.022	0
132	MQTL-7D.2	TraesCS7D02G359900	GATA transcription factor	Os06g0571800	100	54.124	2.57e-103
133	MQTL-7D.3	TraesCS7D02G119600	2-oxoglutarate (2OG) and Fe(II)-dependent oxygenase superfamily protein	Os06g0162500	100	82.486	0
134	MQTL-7D.3	TraesCS7D02G119700	TOM1-like protein 2	Os05g0339000	99	61.809	0
Bold gene represent the gene identified within core MQTL regions
