# Supplementary material for: Deciphering key genomic regions controlling flag leaf size in wheat via integration of meta-QTL and in silico transcriptome assessment
Source: BMC Genomics. 2023 Jan 19;24:33. doi: 10.1186/s12864-023-09119-5 (PMC9854125; doi:10.1186/s12864-023-09119-5)
Supplement: Supplementary file 3 — Additional file 3. The information of consensus map. [file 12864_2023_9119_MOESM3_ESM.xlsx]

## Sheet: Consensus map
chr=1
lg=1
1	BE470813.3	0
2	BobWhite_c46501_92	0.0188002
3	BS00084022_51	0.3788
4	wsnp_Ku_c39878_43218985	1.36494
5	BE470813.2	4.5
6	Kukri_c22508_119	5.5318
7	Tdurum_contig13946_241	6.0488
8	Kukri_c82555_88	6.95657
9	Xgwm33	7.09194
10	Excalibur_rep_c85213_146	7.24045
11	Tdurum_contig77289_179	7.31657
12	Kukri_c46010_146	7.31657
13	wsnp_Ex_c31983_40709607	7.31657
14	Xgwm0033	7.88434
15	wsnp_BE586140A_Ta_2_1	7.93045
16	IACX1465	8.08508
17	Tdurum_contig8382_300	8.09822
18	XGli3	8.27508
19	wsnp_Ex_c1255 2411977	8.37494
20	wsnp_CAP12_c2438_1180601	8.42211
21	Xabc156	8.50798
22	wsnp_Ku_c34659_43981982	8.63606
23	wsnp_Ex_c44263 50363536	8.70661
24	Xcfd15	8.74599
25	Xpsp3151	8.84089
26	BobWhite_c44224_71	8.92987
27	BS00078982_51	8.93524
28	wsnp_Ex_c5323_9409407	9.11171
29	RAC875_c8245_272	9.12817
30	RAC875_c5544_4156	9.21093
31	Tdurum_contig43360_1592	9.27379
32	BS00105601_51	9.30987
33	Xcfa2226	9.35376
34	Kukri_c23382_1431	9.5467
35	wsnp_Ex_c5323_9408829	9.5745
36	Xgwm4006	9.58464
37	BS00065005_51	9.68579
38	Lr10	9.7311
39	wsnp_Ex_c18196_27006489	9.77757
40	Xfba286	9.83913
41	Kukri_rep_c101218_200	9.87404
42	wsnp_Ex_rep_c67665_66326492	9.90764
43	Kukri_c7436_2259	9.91376
44	Xfba393	9.96227
45	Xbarc263	10
46	Xfbb160	10.0105
47	Excalibur_c65227_444	10.017
48	Xcdo1160	10.0484
49	Xfbb234	10.084
50	Xmwg60	10.084
51	BobWhite_c48591_394	10.1241
52	Tdurum_contig61515_522	10.1396
53	Excalibur_c11941_675	10.2438
54	Excalibur_rep_c106065_511	10.2669
55	RAC875_c826_2186	10.2706
56	Xgwm3094	10.303
57	Xfba254	10.3669
58	Excalibur_c7237_1084	10.4325
59	wPt-2150	10.4615
60	Xksud14	10.5715
61	BS00096054_51	10.6034
62	Xgwm136	10.6454
63	Mlar	10.6576
64	Excalibur_c7237_1208	10.6754
65	Excalibur_c7026_2635	10.7364
66	wsnp_BE490041A_Ta_2_1	10.7479
67	Kukri_c13136_1363	10.7728
68	Xgwm33.1	10.7899
69	Tdurum_contig9199_714	10.8106
70	RAC875_c14926_589	10.8193
71	Xksue18D	10.8562
72	Xgpw2032	10.8634
73	Xfbb319	10.8634
74	Ra_c27593_460	10.8912
75	Tdurum_contig5008_556	10.9088
76	Xfba285	10.9154
77	tin1	11.0223
78	Xwmc818	11.0383
79	M51/P65.5	11.0854
80	TA006139-0953	11.09
81	wPt-9423	11.0995
82	Pm3e	11.1808
83	Xgwm1712	11.2047
84	Excalibur_c12215_352	11.2671
85	Kukri_c49776_192	11.2961
86	Xgpw2276	11.2995
87	Tdurum_contig5008_635	11.3179
88	Xgwm0905	11.3993
89	RFL_Contig3232_1224	11.4119
90	BobWhite_c4499_153	11.4312
91	H9/H10/H11	11.5693
92	Xhor12	11.5693
93	BobWhite_c7352_218	11.6612
94	P32/M54-4	11.7039
95	XgpwE9	11.7451
96	Xgwm4255	11.7541
97	Kukri_c23985_229	11.782
98	Xbcd808a	11.8132
99	Kukri_c23985_166	11.8956
100	wPt-8072	11.9308
101	BJ237020	11.9505
102	wPt-3870	12.0086
103	Xcfa2153	12.0223
104	Xmta14c	12.0223
105	XgpwE5	12.0223
106	XgpwE8	12.0223
107	BS00009885_51	12.1278
108	Xgwm1590	12.147
109	Kukri_c93273_605	12.2307
110	XksuD14.2	12.4224
111	Xcdo431	12.4679
112	Tdurum_contig61515_259	12.4699
113	Xgwm0136	12.6271
114	CAP7_c2317_217	12.6665
115	Xmta16y	12.6934
116	wsnp_Ku_c11896_19337444	12.6963
117	P38/M47-5	12.7621
118	IAAV5252	12.8928
119	Xfbb196	12.9135
120	Pm3a	12.9317
121	wsnp_Ex_c19717_28713417	13.0342
122	Xgwm3083	13.1757
123	wPt-3983	13.2247
124	wsnp_Ku_c10065_16730445	13.3134
125	wsnp_Ex_c7252_12453079	13.3783
126	wsnp_Ra_rep_c110367_93018635	13.3839
127	wsnp_JD_c10777_11374000	13.4545
128	Xgwm1104	13.5986
129	Xpsp2999	13.6247
130	XGlu3	13.6247
131	Pm3	13.6247
132	Xgpw2246	13.6934
133	wsnp_Ex_rep_c68857_67737959	13.7189
134	BS00029346_51	13.8815
135	Xwmc93.1	14.011
136	wPt-5707	14.0559
137	Axnull	14.1122
138	RAC875_c89908_105	14.1645
139	Xwg180	14.1872
140	Xwmc104	14.3345
141	P40/M60-138	14.3345
142	P42/M50-2	14.3345
143	Xwmc329.1	14.3345
144	wsnp_JD_c7522_8606553	14.3846
145	RAC875_c12808_182	14.4344
146	Xcdo426	14.5674
147	Xcmwg733	14.6632
148	CAP7_c4833_141	14.6898
149	Xpsr325	14.6988
150	wsnp_Ku_c183_358844	14.7163
151	wPt-3904	14.7692
152	Xbcd265	14.77
153	Excalibur_c63243_361	14.7856
154	Xmta17	14.8412
155	Tdurum_contig47183_205	14.8503
156	Xbcd304b	14.8768
157	IAAV742	14.9099
158	BS00076538_51	14.9146
159	IACX7695	14.9394
160	Xbcd1930	14.948
161	Xcmwg706	14.9836
162	wsnp_Ex_c55986_58282517	14.9865
163	Xbcd1889	15.0192
164	RAC875_c31276_1128	15.0383
165	BS00089894_51	15.039
166	Excalibur_c7692_139	15.0404
167	Kukri_rep_c103147_745	15.0503
168	XksuH14	15.0548
169	Excalibur_c15098_591	15.057
170	Excalibur_c34697_831	15.0617
171	Ra_c105707_788	15.0783
172	wsnp_Ex_c10657_17376448	15.0785
173	GENE-0075_140	15.0895
174	BS00021864_51	15.096
175	Kukri_rep_c101022_1595	15.1189
176	Xwmc24	15.1309
177	Ex_c16529_304	15.131
178	BS00067420_51	15.1565
179	wsnp_JD_c722_1080592	15.1613
180	Xbcd98	15.1918
181	BobWhite_rep_c63278_349	15.1923
182	Ra_c7062_430	15.2108
183	BS00087601_51	15.2131
184	BS00031066_51	15.2142
185	wsnp_JD_c13903_13781269	15.2152
186	wsnp_Ex_c5634_9906981	15.2168
187	wsnp_Ex_c26800_36025663	15.2289
188	wsnp_CAP12_c2645_1267978	15.2289
189	wsnp_BF478737A_Ta_2_1	15.2289
190	wsnp_Ex_c48375_53299028	15.2289
191	wsnp_Ex_c8666_14522816	15.2289
192	Excalibur_c35312_109	15.2289
193	wsnp_Ex_rep_c105244_89727820	15.2289
194	wsnp_Ex_c6075_10637792	15.2289
195	Kukri_c26669_515	15.2289
196	IAAV7414	15.2289
197	Ku_c2898_1247	15.2289
198	RAC875_c2313_410	15.2289
199	Excalibur_c44731_1000	15.2289
200	BobWhite_c24113_529	15.2289
201	wsnp_Ex_c2389_4477096	15.2289
202	wsnp_Ex_c3142_5808330	15.2289
203	wsnp_Ex_c13724_21535046	15.2289
204	RAC875_c7891_426	15.2289
205	wsnp_Ex_c41237_48104282	15.2289
206	Ku_c2898_221	15.2289
207	wsnp_Ex_c14733_22819350	15.2289
208	BS00028874_51	15.2289
209	wsnp_Ex_c43586_49862663	15.2289
210	wsnp_Ex_c2389_4478587	15.2289
211	wsnp_Ra_c26956_36503468	15.2289
212	wsnp_Ex_c8162_13799067	15.2289
213	GENE-0561_311	15.2289
214	CAP11_c2984_419	15.2289
215	wsnp_Ex_c44498_50537128	15.2289
216	wsnp_Ex_c3365_6183009	15.2289
217	RAC875_c2202_1097	15.2289
218	wsnp_Ex_c17684_26426672	15.2289
219	Ex_c27351_850	15.2289
220	wsnp_Ex_c6278_10941843	15.2289
221	RAC875_c25442_231	15.2289
222	wsnp_Ex_c39661_46902650	15.2289
223	Ex_c2389_1828	15.2289
224	wsnp_Ex_c2389_4477621	15.2289
225	wsnp_Ex_rep_c66382_64577768	15.2289
226	wsnp_Ex_c25220_34487119	15.2289
227	wsnp_Ex_c3142_5808220	15.2289
228	tplb0032d09_1393	15.2289
229	wsnp_Ex_c645_1273901	15.2289
230	IAAV5581	15.2289
231	BS00003813_51	15.2289
232	wsnp_Ex_c11697_18821490	15.2289
233	wsnp_Ex_c13783_21613564	15.2289
234	wsnp_CAP11_c3968_1874257	15.2289
235	IAAV3998	15.2289
236	wsnp_Ex_c50235_54588957	15.2289
237	wsnp_Ex_c15722_24074399	15.2289
238	IAAV2342	15.2289
239	BS00033760_51	15.2289
240	BS00037007_51	15.2289
241	wsnp_Ku_rep_c104517_90964418	15.2289
242	BS00010287_51	15.2289
243	BS00026917_51	15.2289
244	RAC875_c7305_75	15.2289
245	wsnp_Ex_c19730_28728245	15.2289
246	BS00010004_51	15.2289
247	wsnp_Ex_c8374_14111734	15.2289
248	wsnp_Ex_c2389_4479352	15.2289
249	wsnp_Ku_rep_c68419_67400635	15.2289
250	BS00067277_51	15.2289
251	BS00077504_51	15.2289
252	BS00067330_51	15.2289
253	BobWhite_c45409_389	15.2289
254	BS00066308_51	15.2289
255	Kukri_c24402_564	15.2289
256	wsnp_Ex_rep_c105244_89727666	15.2289
257	wsnp_Ex_c28165_37310070	15.2289
258	Ku_c2449_578	15.2289
259	wsnp_Ex_rep_c105244_89727546	15.2289
260	Ku_c2898_1284	15.2289
261	wsnp_Ex_rep_c66875_65276404	15.2289
262	Kukri_c46608_277	15.2289
263	Kukri_c3582_87	15.2326
264	wPt-9757	15.2332
265	RAC875_c24560_604	15.2399
266	Excalibur_rep_c66449_1588	15.2489
267	RAC875_c41275_131	15.2696
268	RAC875_c2021_1417	15.273
269	CAP11_c1972_285	15.2897
270	BS00041358_51	15.2937
271	Xgdm136	15.3222
272	Kukri_c10239_2186	15.3275
273	Xbarc83	15.339
274	wPt-1862	15.3422
275	Excalibur_c62832_446	15.347
276	TA001772-0625	15.36
277	IACX4378	15.3653
278	IAAV5756	15.367
279	wsnp_Ex_c3142_5808713	15.367
280	GENE-0561_101	15.367
281	GENE-0379_108	15.367
282	RAC875_c18355_804	15.367
283	wsnp_Ex_c26098_35349418	15.367
284	Excalibur_c6141_1337	15.367
285	wsnp_Ex_rep_c69775_68731015	15.367
286	wsnp_Ex_c39661_46902689	15.3776
287	GENE-0446_243	15.38
288	wsnp_Ku_c37925_46678703	15.38
289	BobWhite_c12841_56	15.38
290	Kukri_rep_c106037_96	15.38
291	D_contig35755_111	15.38
292	wsnp_Ex_rep_c101414_86781128	15.38
293	IAAV7551	15.38
294	Kukri_c61766_907	15.38
295	IACX293	15.38
296	wsnp_Ra_c7818_13376644	15.3835
297	RAC875_c2734_135	15.3846
298	wsnp_Ex_c3572_6533892	15.3901
299	BS00065676_51	15.3928
300	wsnp_Ku_rep_c73031_72656568	15.3937
301	BS00033469_51	15.3988
302	BS00078977_51	15.4108
303	wsnp_Ra_c20163_29413615	15.4111
304	Xwmc93	15.414
305	wsnp_Ku_c39878_48218985	15.4171
306	BS00021730_51	15.43
307	IAAV5391	15.4344
308	BS00002216_51	15.4353
309	IACX3496	15.4385
310	wsnp_Ex_rep_c67763_66441222	15.4413
311	P42/M51-295	15.4496
312	Kukri_c88698_296	15.4498
313	Kukri_c6622_763	15.4503
314	RAC875_c9965_354	15.4651
315	wsnp_Ex_c14866_22995097	15.4781
316	BS00068036_51	15.4827
317	P40/M47-3	15.4852
318	BS00022217_51	15.4876
319	wsnp_Ex_c3986_7217641	15.4901
320	GENE-0041_182	15.4925
321	RAC875_c16080_777	15.5075
322	BS00062715_51	15.5124
323	wsnp_Ex_c5634_9907829	15.5157
324	wsnp_Ex_c44049_50205614	15.5171
325	Xbcd98.1	15.5224
326	RAC875_c86680_391	15.5226
327	wsnp_Ex_c572_1138770	15.5421
328	RAC875_c10506_434	15.5499
329	wsnp_Ex_c1374_2630830	15.5522
330	wsnp_Ex_c9979_16421462	15.5551
331	Excalibur_rep_c88290_94	15.5551
332	BS00048887_51	15.5551
333	RAC875_rep_c85118_294	15.5551
334	TA003382-0407	15.5551
335	BS00090634_51	15.5551
336	BS00090408_51	15.5551
337	Kukri_c6106_470	15.5551
338	RAC875_c53748_52	15.5551
339	Excalibur_c8495_140	15.5551
340	IACX9019	15.5551
341	BS00069117_51	15.5551
342	RAC875_c9833_297	15.5602
343	IAAV4916	15.5658
344	wsnp_Ku_c4018_7333828	15.5671
345	BS00004522_51	15.577
346	GENE-0505_148	15.6093
347	wsnp_Ex_c8588_14419007	15.6198
348	wsnp_Ex_rep_c66628_64934660	15.6198
349	BobWhite_c5356_1272	15.6198
350	RAC875_c23081_141	15.6198
351	wsnp_Ex_c16592_25117132	15.6198
352	wsnp_Ex_c5192_9203100	15.6198
353	Ku_c8351_2029	15.6198
354	wsnp_Ex_c34344_42676379	15.6198
355	IAAV1225	15.6198
356	wsnp_Ex_c42282_48900922	15.6198
357	Excalibur_c30591_637	15.6198
358	wsnp_Ex_c27940_37101775	15.6198
359	wsnp_Ku_c23926_33870364	15.6198
360	wsnp_Ra_c37745_45806931	15.6198
361	wsnp_Ku_c21356_31093507	15.6198
362	wsnp_Ku_c24239_34199356	15.6198
363	RAC875_c53185_802	15.6198
364	BobWhite_c12568_900	15.6198
365	Excalibur_c32167_59	15.6198
366	wsnp_Ex_rep_c70358_69302556	15.6198
367	wsnp_Ex_c21336_30465618	15.6198
368	IAAV5406	15.6198
369	Kukri_c27785_400	15.6198
370	wsnp_Ex_c34344_42677360	15.6198
371	IACX3047	15.6198
372	Excalibur_c49421_443	15.6198
373	wsnp_Ku_c2815_5317230	15.6198
374	wsnp_Ex_c5192_9203682	15.6198
375	wsnp_Ku_c21316_31053776	15.6198
376	wsnp_Ku_c21316_31053745	15.6198
377	BS00032112_51	15.6198
378	wsnp_Ex_c12336_19686808	15.6198
379	Kukri_c23350_433	15.6209
380	Xgpw2006	15.6276
381	wsnp_Ex_rep_c66562_64849366	15.6302
382	IAAV7929	15.6302
383	wsnp_Ex_rep_c103087_88123733	15.6302
384	RAC875_c25799_457	15.6302
385	wsnp_Ex_c35563_43690084	15.6302
386	Kukri_c67601_267	15.6302
387	BS00110415_51	15.6302
388	wsnp_Ex_c25628_34888439	15.6302
389	BS00081455_51	15.6302
390	wsnp_Ex_c4605_8240189	15.6302
391	wsnp_Ex_c25628_34888253	15.6302
392	RAC875_c26958_512	15.6427
393	JD_c63991_766	15.6536
394	Kukri_c25215_124	15.6538
395	RFL_Contig530_2305	15.6567
396	Xbcd738	15.6632
397	P42/M47-2	15.6632
398	RAC875_c49760_107	15.6791
399	Excalibur_c28678_478	15.683
400	wsnp_Ra_c3270_6136601	15.6871
401	wsnp_Ex_c41969_48673442	15.6903
402	Tdurum_contig42515_1245	15.7042
403	Kukri_c20672_360	15.7091
404	IAAV5535	15.7121
405	wsnp_Ex_c21450_30588044	15.7224
406	Xbcd187	15.7344
407	Xgwm0099	15.752
408	Ku_c1571_1457	15.7548
409	Kukri_c8332_120	15.7673
410	BS00067652_51	15.773
411	BS00064357_51	15.7776
412	Kukri_c60564_136	15.7785
413	IAAV2072	15.7785
414	IACX4386	15.7785
415	BS00094925_51	15.7785
416	Xwmc25.2	15.7906
417	RAC875_rep_c71967_180	15.8008
418	tplb0045g22_418	15.8031
419	CAP12_c6266_339	15.8035
420	Xmsu488(Lec)	15.8056
421	XksuE3	15.8412
422	Xpsr634	15.8412
423	IAAV749	15.8481
424	Xwmc9	15.8616
425	BS00085851_51	15.8625
426	Kukri_c28532_103	15.8625
427	wsnp_Ex_c2178_4086161	15.8625
428	RAC875_c41581_176	15.8625
429	IAAV3552	15.8625
430	wsnp_Ku_rep_c71909_71634013	15.8625
431	Ra_c26970_1740	15.8625
432	Ra_c2322_174	15.8625
433	CAP7_c3885_73	15.8625
434	BS00031200_51	15.8625
435	GENE-1214_288	15.8923
436	BS00064679_51	15.9007
437	wsnp_Ra_c11877_19161832	15.9026
438	BS00101116_51	15.9073
439	Xcdo1188b	15.9124
440	Xpsr162	15.9124
441	wsnp_BE585780A_Ta_2_1	15.9335
442	Tdurum_contig11004_613	15.9361
443	IACX542	15.9371
444	BS00087600_51	15.9433
445	Xbcd808b	15.948
446	BS00021728_51	15.9507
447	Xpsr2019.1(Aba8)	15.9934
448	Excalibur_c10657_1280	15.9964
449	BS00065324_51	15.997
450	wsnp_Ex_c3293_6072122	16.0029
451	IACX5960	16.0733
452	XksuE8	16.0904
453	wsnp_Ex_c6452_11213329	16.1012
454	Xgwm1097	16.1059
455	Xcfa2129	16.126
456	BS00100120_51	16.1373
457	Ex_c14515_218	16.1648
458	Excalibur_c6255_1119	16.1648
459	GENE-2795_120	16.1648
460	wsnp_Ex_c17684_26426785	16.1648
461	wsnp_Ex_rep_c68183_66958099	16.1648
462	Excalibur_c27500_469	16.1648
463	RFL_Contig1563_1180	16.1648
464	RAC875_rep_c70404_755	16.1648
465	wsnp_Ex_c40942_47886087	16.1648
466	RAC875_c7847_1352	16.1648
467	wsnp_Ex_c1997_3757496	16.2015
468	Excalibur_c15357_432	16.2301
469	P40/M61-2	16.2661
470	BS00003758_51	16.3733
471	Excalibur_c2389_90	16.3835
472	Xwmc406	16.411
473	TEL1A	16.4246
474	Gli-A1	16.4246
475	CAP7_c1083_283	16.4361
476	Xabc155	16.4496
477	Xcfa2158	16.499
478	XksuG34	16.4998
479	Xgpw2069	16.5208
480	Xbarc176.1	16.6039
481	M17/P77.15	16.7311
482	IAAV8147	16.7428
483	wPt-8455	16.7684
484	wsnp_RFL_Contig1736_858448	16.7787
485	wsnp_Ex_rep_c104050_88861052	16.8212
486	wsnp_Ex_c1997_3755945	16.8804
487	Xgpw2186	16.8895
488	Xwmc312	16.894
489	wsnp_BM140362A_Ta_2_2	16.9488
490	Xwmc304	16.9893
491	Excalibur_c48152_818	17.0079
492	Xfba92	17.0281
493	Xfba316	17.0548
494	Xbcd808	17.0569
495	wsnp_Ex_c15088_23208345	17.0872
496	Xpsp3003b	17.0904
497	wPt-6358	17.116
498	wsnp_Ex_c9722_16062937	17.1855
499	Xcwm109.1	17.2109
500	wPt-7872	17.2444
501	wsnp_Ex_c1845_3472790	17.2839
502	BS00077492_51	17.3098
503	Ex_c14515_220	17.3491
504	wPt-2384	17.3611
505	wPt-0164	17.3744
506	wsnp_Ex_c3258_6004611	17.3822
507	wPt-6122	17.4017
508	Xwmc33	17.4319
509	wPt-669484	17.4547
510	IAAV1851	17.4726
511	GENE-0287_28	17.5226
512	BS00021895_51	17.5226
513	Excalibur_c57766_92	17.5226
514	XksuD14	17.5361
515	wsnp_Ra_c48124_53475114	17.5428
516	Xmwg676	17.5503
517	Xgbx3076	17.5893
518	Xwmc326.1	17.5956
519	wsnp_BG263358A_Ta_2_3	17.5977
520	wPt-6005	17.6328
521	Xgwm497	17.6382
522	Xgwm0691	17.6677
523	wPt-5577	17.6677
524	Xgwm106	17.714
525	P78/M71.5	17.7319
526	Xgpw2005	17.7319
527	XAdh3	17.7328
528	Xbcd2015	17.7352
529	wPt-0527	17.7476
530	Kukri_c37726_285	17.7778
531	wPt-0432	17.7852
532	RAC875_c29540_413	17.8032
533	M62/P64.5	17.8132
534	Xfba165	17.8132
535	XSi2	17.8132
536	Xpsr11(Glu-3)	17.8132
537	wPt-6290	17.8636
538	XksuH9	17.871
539	RFL_Contig1118_65	17.8717
540	RFL_Contig1118_1073	17.8717
541	BS00065430_51	17.8794
542	wPt-671790	17.9288
543	XChs3	17.9648
544	GENE-0572_334	18.0241
545	Glu-A3	18.0541
546	Xgwm1457	18.0928
547	IACX9067	18.1365
548	Xwmc329	18.1995
549	wPt-668160	18.2032
550	wPt-8016	18.2043
551	wPt-4029	18.211
552	Glu-a1	18.2338
553	Xgwm666	18.267
554	Xbarc200	18.2765
555	wPt-8644	18.2972
556	wPt-7030	18.3227
557	BS00098484_51	18.3355
558	Xbcd265a	18.3695
559	XWC2153	18.3745
560	wsnp_Ku_c23012_32893918	18.383
561	Xgdm0033	18.3922
562	BS00026456_51	18.3969
563	Xcwm109.5	18.4324
564	tplb0062i18_102	18.4352
565	wsnp_Ra_rep_c95460_83855592	18.4779
566	BS00056550_51	18.4929
567	P35/M49-1	18.4998
568	Xcdo89	18.4998
569	Xmwg632	18.5058
570	Xgwm1223	18.5137
571	wPt-664586	18.5614
572	wsnp_Ex_c49829_54319220	18.5777
573	wPt-9429	18.596
574	wPt-4658	18.5972
575	wsnp_Ex_c2868_5293485	18.6095
576	wPt-6709	18.616
577	Kukri_c19247_53	18.6393
578	M77/P64.2	18.6606
579	Hg	18.6783
580	wsnp_Ex_c7252_12452995	18.6878
581	wsnp_Ex_c6563_11378565	18.6912
582	wPt-5374	18.7246
583	wsnp_Ex_rep_c108951_91954190	18.7269
584	BS00022216_51	18.7604
585	Xcdo580	18.7735
586	wsnp_JD_c13384_13393159	18.7915
587	Xwmc95	18.796
588	Xgwm164	18.8149
589	TA001286-0611-w	18.8868
590	wPt-1167	18.8874
591	CAP12_c3074_192	18.8998
592	Xbcd1434RV	18.9087
593	Xbarc148	18.9273
594	Xgwm3085	18.9546
595	CAP11_c3464_68	18.9675
596	wPt-731476	18.9935
597	Xgdm33	18.996
598	Xpsr963.1	18.9998
599	wsnp_Ex_c33452_41938013	19.0048
600	wPt-667180	19.0108
601	Xgwm4628	19.0175
602	Xpsr1327	19.0223
603	wPt-9592	19.0281
604	wsnp_Ex_c6826_11775106	19.0368
605	Excalibur_c1845_718	19.081
606	wPt-4886	19.0862
607	wPt-8770	19.1113
608	Xcdo278Dra	19.1641
609	IAAV8824	19.1706
610	wPt-668205	19.1842
611	wsnp_Ku_c56140_59771244	19.2013
612	Tdurum_contig15015_883	19.2013
613	RAC875_c78619_523	19.2013
614	BS00064349_51	19.2013
615	Tdurum_contig10362_328	19.2013
616	Kukri_c19247_711	19.2013
617	BS00082567_51	19.2191
618	BS00081680_51	19.2245
619	wPt-6754	19.2616
620	wPt-4709	19.2616
621	wPt-2406	19.2616
622	wPt-5274	19.2616
623	wPt-2976	19.2616
624	Gli-A3	19.2723
625	Xfba298	19.3135
626	XTri	19.3149
627	Xpsr381	19.3149
628	wsnp_Ku_c1818_3557408	19.3206
629	tplb0025b13_2054	19.3206
630	tplb0025b13_150	19.3206
631	Excalibur_c58555_110	19.3206
632	XksuD49	19.3806
633	wPt-730213	19.4152
634	wPt-9752	19.4493
635	wPt-2527	19.4769
636	RAC875_c7031_488	19.4795
637	BobWhite_c20902_177	19.5583
638	BS00059422_51	19.5583
639	wPt-730408	19.5905
640	XksuG9a	19.6143
641	XksuE19	19.6635
642	wsnp_BE443588A_Ta_2_1	19.6806
643	Xcwm109.3	19.7893
644	XWD004db	19.8029
645	Xcdo92b	19.8388
646	Xbcd22	19.8806
647	Xgpw2259	19.8806
648	XgbxGx74	19.8806
649	Xgpw2045	19.8806
650	Xwmc237	19.886
651	Ku_c8992_405	19.8899
652	wsnp_CAP8_rep_c3938_1936666	19.8918
653	wsnp_Ex_c12254_19574891	19.9051
654	RAC875_rep_c69640_88	19.9112
655	wPt-3698	19.9246
656	Xbcd1407	20.0223
657	wPt-2251	20.0611
658	wsnp_Ex_c14733_22819625	20.0776
659	Xmwg55	20.0959
660	GENE-0069_468	20.1033
661	wPt-6074	20.1951
662	Xwmc120	20.2317
663	Glu-A1	20.2388
664	wsnp_Ex_c45880_51550172	20.2543
665	Xgwm0752	20.2658
666	Xedm80.3	20.2672
667	Xcfe26.5	20.2689
668	Xcfd22	20.2727
669	Xwmc469	20.2767
670	Xwmc336	20.2964
671	Kukri_c10453_875	20.3091
672	Xfba26	20.312
673	XWB148	20.3135
674	XBCD175	20.3135
675	Xcdo312	20.3135
676	Xcdo473	20.3145
677	Xwmc333	20.3231
678	ww127.2	20.3248
679	Ex_c5759_663	20.3482
680	ww127.3	20.3549
681	Xcfe257.3	20.4092
682	Xgpw2115	20.4175
683	wPt-667153	20.4484
684	Xcfe26.3	20.4635
685	Kukri_c24570_282	20.4739
686	Xissr845	20.484
687	wPt-1011	20.497
688	ww114.2	20.514
689	Xedm80.2	20.5178
690	Xwmc550	20.5319
691	Xcfe26.2	20.5383
692	Xwmc11	20.5399
693	wPt-667252	20.5484
694	wPt-730885	20.5484
695	wPt-6853	20.5484
696	wPt-2847	20.5502
697	Xbarc240	20.5543
698	Xwmc183	20.5543
699	Xswes18	20.5634
700	Xgwm0135	20.5883
701	RAC875_c12348_720	20.6204
702	Xgwm0633	20.6306
703	Xwg983	20.6583
704	Xcfa2135	20.6583
705	Xwmc611	20.6808
706	wsnp_Ex_rep_c103087_88124573	20.6893
707	Xwmc278	20.7032
708	Xwmc826	20.8216
709	Xfba266	20.8218
710	BS00033262_51	20.837
711	BobWhite_c6558_234	20.8601
712	Xgpw1134	20.8624
713	Eps-1Am	20.8664
714	Xedm80.1	20.8762
715	wPt-731282	20.8826
716	wPt-664968	20.8843
717	wPt-6654	20.9006
718	wPt-664666	20.921
719	wPt-665613	20.9248
720	Xgwm4067	20.9965
721	Kukri_c78742_122	21.0101
722	tplb0034h06_391	21.0101
723	RFL_Contig4140_1183	21.0101
724	Kukri_c29655_155	21.0101
725	Kukri_c10308_342	21.0101
726	Ku_c3893_771	21.0101
727	Jagger_c8952_378	21.0101
728	Kukri_rep_c68693_86	21.0101
729	wsnp_Ex_rep_c69266_68192766	21.0101
730	Excalibur_c95327_126	21.0101
731	Excalibur_c15885_1145	21.0101
732	Kukri_c62848_106	21.0101
733	Tdurum_contig42289_936	21.0101
734	Ex_c2389_1834	21.0485
735	Xmag3489	21.0565
736	wPt-9708	21.0681
737	Tdurum_contig55009_1153	21.0709
738	Xwmc630	21.1032
739	Xbcd446	21.1032
740	Xpsp3003	21.1032
741	Xbcd98.2	21.1165
742	Xwg605b	21.1165
743	Xcnl5	21.1165
744	Xgwm4049	21.1213
745	wPt-666269	21.1319
746	wPt-665590	21.1335
747	Xksue11	21.1343
748	Xfbb274	21.1667
749	wPt-667634	21.1749
750	M71/P77.5	21.1984
751	Xwmc744	21.2017
752	Excalibur_c11374_1126	21.2247
753	Xbarc120	21.2317
754	P39/M69-239	21.2317
755	Xfba118	21.2317
756	wPt-665784	21.2335
757	wPt-6046	21.2839
758	Excalibur_rep_c84731_611	21.2921
759	Xwmc286	21.3092
760	Kukri_c13156_129	21.3189
761	Xcfd30	21.3367
762	wPt-667984	21.3488
763	IACX1873	21.3529
764	wPt-669563	21.3558
765	wPt-4765	21.3574
766	Xcfa2147	21.4234
767	Xcfe26.1	21.4295
768	wPt-671483	21.4357
769	Xgdm93	21.4465
770	wPt-7951	21.4497
771	XksuD14b	21.4586
772	XksuE18	21.4622
773	wPt-665228	21.4645
774	BS00008865_51	21.4986
775	Xbarc213	21.5304
776	wPt-672089	21.5465
777	wPt-664972	21.621
778	wPt-665259	21.6234
779	M21/P76.5	21.6403
780	wsnp_Ex_c4605_8241260	21.6424
781	wPt-8347	21.6488
782	Xgwm1139	21.6602
783	wPt-5316	21.6852
784	BS00009104_51	21.6919
785	Ex_c17168_1216	21.7251
786	Xwmc254	21.7576
787	Xcfd30a	21.7717
788	Xmwg912	21.8218
789	Xbarc28	21.8367
790	Xbarc162	21.886
791	wsnp_Ex_c645_1273590	21.9263
792	GENE-0283_330	21.936
793	Xgwm0778	21.9467
794	wPt-7567	21.9678
795	P78/M92-4	21.9811
796	IAAV8664	21.9993
797	BS00011835_51	22.0182
798	Xcfe26.4	22.1203
799	Kukri_c362_151	22.156
800	wsnp_Ex_c43454_49770425	22.156
801	Ex_c5759_628	22.156
802	BS00066336_51	22.156
803	IACX500	22.156
804	Excalibur_c20133_87	22.156
805	wsnp_Ex_c8364_14095508	22.156
806	Xgwm4090	22.1808
807	BS00022207_51	22.2201
808	P34/M51-324	22.3077
809	Xbcd368	22.3092
810	Xgwm108	22.3092
811	Xmwg645	22.3092
812	Xpsr161	22.3092
813	Xbcd1072	22.3092
814	Xabg373	22.3092
815	Tdurum_contig11004_400	22.354
816	XksuH9b	22.377
817	Xbarc17	22.4139
818	wPt-5167	22.4666
819	wPt-664778	22.5032
820	wPt-666776	22.5032
821	GENE-0053_224	22.5301
822	Xwg241	22.5304
823	Ra_c10580_1629	22.538
824	BS00110130_51	22.5748
825	Xcnl5a	22.6132
826	Xgpw2277	22.6178
827	XksuE11b	22.6403
828	Xpsp3001-161	22.6556
829	Xfba279	22.6893
830	Xpsr967	22.6934
831	Tdurum_contig11106_340	22.7049
832	XgpwE7	22.7576
833	Xfba268	22.7576
834	XgbxG097	22.7576
835	Excalibur_c22728_610	22.7699
836	M60/P64.8	22.7708
837	M83/P65.1	22.7708
838	Xwg605a	22.7708
839	BS00022797_51	22.8423
840	Xgwm0164	22.8463
841	Xgwm0357	22.8517
842	XksuH9a	22.8655
843	P78/M69.4	22.8741
844	Xgwm0750	22.8779
845	Xfba311	22.9087
846	Xcfa2056	22.9087
847	Xmwg710	22.9087
848	P34/M51-341	22.9417
849	Xgpw2142	22.9417
850	Xmwg733	22.977
851	Xgwm1148	22.9849
852	Xbarc158	23.0459
853	wPt-2311	23.0643
854	wPt-0128	23.073
855	RAC875_c7563_273	23.113
856	Xgwm1526	23.1134
857	Xbarc28.1	23.1604
858	Xgwm135	23.2005
859	Xcdo393	23.2061
860	Xksuh9	23.272
861	P40/M61-10	23.3005
862	P35/M54-7	23.302
863	Xp219draI	23.302
864	Xrz244	23.302
865	Xmwg758	23.302
866	Xabg452	23.302
867	ww114.3	23.3408
868	Kukri_c362_91	23.4238
869	Xcfe242.3	23.4499
870	Xgwm4699	23.4504
871	Xgwm264	23.4609
872	XgbxR507	23.4838
873	wsnp_Ku_c3804_6986527	23.4956
874	XksuE11.1a	23.5382
875	Xpsp3027	23.5404
876	Xcdo98	23.5404
877	Xwmc084	23.5404
878	P34/M50-6	23.5404
879	XksuG9	23.5404
880	Xwmc716	23.5648
881	wPt-8504	23.5655
882	Xbcd304	23.6934
883	Xpsr386	23.6934
884	Xbarc287	23.71
885	Xwmc27.8	23.7355
886	wPt-0258	23.7689
887	Xedm80.4	23.7721
888	Tdurum_contig14650_689	23.7832
889	Xcfd59	23.7991
890	Xwes226.2	23.8812
891	wsnp_KU_c816_1684354	23.9768
892	RAC875_c34515_343	23.9903
893	Xgwm1111	24.0777
894	XcsIH69	24.0977
895	Xgwm4007	24.1152
896	wPt-2436	24.1352
897	wsnp_Ra_REP_c108284_91604017	24.1814
898	Xfbb107	24.1962
899	Xbcd1072.1	24.1977
900	wsnp_Ex_c18499_27344859	24.2312
901	Ra_c58315_265	24.2677
902	Ex_c28144_1843	24.2677
903	wsnp_JD_c6664_7807201	24.2798
904	XEm	24.31
905	Xfbb142	24.3177
906	Xbarc145	24.3267
907	BobWhite_c1027_1127	24.5177
908	wsnp_Ex_c12932_20486842	24.5849
909	Excalibur_rep_c66306_499	24.602
910	Xwmc51	24.6188
911	Xwmc59	24.6333
912	BS00023114_51	24.7707
913	wsnp_Ex_c9343_15514531	24.825
914	wPt-2927	24.842
915	Ex_c8514_1342	24.8816
916	Excalibur_c5052_151	24.882
917	RAC875_c16352_326	24.882
918	RAC875_c11749_97	24.882
919	RAC875_c2972_225	24.882
920	RAC875_c63421_83	24.882
921	RAC875_c18282_1390	24.882
922	Xcfe257.4	24.9492
923	Xfba234	25.0222
924	Xgwm0791	25.0448
925	wPt-1873	25.0609
926	Ku_c32704_43	25.0752
927	BS00075271_51	25.1502
928	Xcdo105	25.1948
929	Xbcd200	25.1948
930	Xbcd12	25.1948
931	wPt-2872	25.2597
932	Ex_c3201_1046	25.2845
933	PR161.2	25.3925
934	BS00068074_51	25.4143
935	wsnp_Ex_c25734_34995416	25.5355
936	wsnp_Ra_c6891_11974621	25.6232
937	BS00107935_51	25.6379
938	RAC875_c52947_84	25.6478
939	BobWhite_c12305_959	25.6524
940	Xfbb171	25.6727
941	wsnp_Ex_c11939_19147790	25.6762
942	wsnp_Ku_c5687_10068945	25.6847
943	RAC875_c25708_503	25.7009
944	Excalibur_c64533_980	25.7009
945	Kukri_c11580_818	25.7009
946	Kukri_c11580_451	25.7009
947	BS00023102_51	25.7009
948	BS00062942_51	25.7009
949	Ex_c34070_464	25.7009
950	RAC875_c16677_56	25.7009
951	TA005766-0499	25.7009
952	wsnp_RFL_Contig2794_2564017	25.7009
953	Tdurum_contig19102_84	25.7009
954	RAC875_rep_c101933_656	25.7009
955	Ra_c3837_797	25.7009
956	RAC875_c79971_61	25.7009
957	Kukri_c11580_339	25.7009
958	wsnp_RFL_Contig373_3974834	25.7009
959	wsnp_Ex_c271_521429	25.7149
960	Xgwm99	25.7228
961	wsnp_Ex_rep_c103474_88421290	25.7238
962	IAAV6100	25.7347
963	wxnp_Ex_c48407_53323483	25.7595
964	wsnp_Ex_c3201_5910642	25.838
965	wsnp_Ex_c9918_16332583	25.8826
966	wsnp_Ex_c15377_23637176	25.8882
967	Kukri_c1313_1158	25.8896
968	RAC875_c62550_470	25.9065
969	Xgwm0497	25.9225
970	wsnp_Ku_c754_1557338	26.0565
971	Kukri_c17412_1249	26.0583
972	wsnp_Ex_c3963_7179957	26.0623
973	Xbarc119	26.0722
974	Xwmc84	26.0781
975	IAAV2162	26.1228
976	wPt-1078	26.1741
977	BS00067021_51	26.2227
978	BS00070695_51	26.2235
979	CAP11_c1500_171	26.233
980	wsnp_Ex_rep_c67492_66096650	26.2546
981	BS00023126_51	26.2894
982	IAAV4238	26.3098
983	Kukri_c36428_156	26.3522
984	wPt-7726	26.3586
985	wPt-9266	26.3586
986	wPt-9317	26.3586
987	RAC875_c52947_338	26.363
988	IACX882	26.363
989	Xdupw38	26.4267
990	BS00065170_51	26.4828
991	Xmwg67	26.5328
992	BS00062759_51	26.553
993	CAP8_c806_297	26.643
994	Xwmc673	26.7222
995	wsnp_Ex_rep_c69932_68893867	26.733
996	IAAV5730	26.7731
997	Xcfa2219	26.8384
998	Xmwg2021.2	26.873
999	M77/P64.13	26.873
1000	BS00063847_51	26.9079
1001	RAC875_c85550_73	27.0507
1002	Xgwm357	27.0533
1003	Kukri_c19837_432	27.2226
1004	wsnp_JD_rep_c65095_41464278	27.2226
1005	wsnp_Ex_rep_c66872_65273904	27.2226
1006	Excalibur_c85499_232	27.2226
1007	Ku_c23222_204	27.633
1008	Ra_c1295_635	27.633
1009	IAAV4435	27.7056
1010	wsnp_Ex_c412_814247	27.7231
1011	BS00067741_51	27.7439
1012	wsnp_Ex_c1255_2411550	28.1707
1013	wsnp_Ex_rep_c67474_66076379	28.1819
1014	Excalibur_c65931_377	28.2901
1015	Kukri_c310_1953	28.293
1016	wsnp_Ex_c2918_5381441	28.2947
1017	tplb0059i08_441	28.3604
1018	BS00021780_51	28.3638
1019	RAC875_rep_c71921_672	28.3787
1020	wsnp_Ex_c3887_7051325	28.5224
1021	wsnp_Ex_c3201_5910659	28.843
1022	CAP11_c1115_150	29.0054
1023	Kukri_c18608_135	29.3639
1024	wsnp_Ex_rep_c72011_70562321	30.0632
1025	Kukri_c18608_729	31.3024
1026	wsnp_JD_c12333_12595897	31.3024
1027	BobWhite_c39668_143	31.333
1028	Xcfe242.4	31.7267
1029	BS00022824_51	32.733
1030	Xcwm33	34.4505
1031	Excalibur_c27376_74	35.863
1032	Xbarc 350	36.4433
1033	Xswes226.1	39.2267
1034	Xgpw297	39.3267
1035	Xswes78.4	42.9609
1036	Xcfd65	57.854
1037	BS00032855_51	155.41
1038	Xmag3124	172.627
1039	Xswes78.3	213.461
1040	Xgwm130	243.678
chr=2
lg=2
1041	wsnp_ RFL_contig4025_ 4499792	0
1042	wsnp_ Ex_c750_1474300	1.07
1043	wsnp_ Ex_c750_1474351	16.09
1044	wsnp_ Ra_c35998_ 44436619	18.39
1045	wsnp_Ex_ c4436_7981188	18.95
1046	wsnp_ Ex_c38849_46284348	20.06
1047	wsnp_Ra_c53181_56932563	26.26
1048	wsnp_ Ex_c4774_ 8519623	26.87
1049	BS00042197_51	38.8005
1050	CAP12_rep_c3980_87	39.9005
1051	wsnp_JD_c20871_18460030	40.71
1052	BobWhite_c26_1245	41.1005
1053	RAC875_c5016_314	42.8005
1054	BS00083340_51	44.0005
1055	D_contig28342_351	45.7005
1056	RFL_Contig1377_301	46.0005
1057	BS00051105_51	47.8005
1058	wsnp_CAP11_c1902_1022590	48.56
1059	wsnp_Ku_rep_c103074_89905152	49.7005
1060	GENE-0019_1155	51.9005
1061	Ex_c16691_96	53.2005
1062	Kukri_c47342_149	53.8005
1063	GENE-0387_795	55.7005
1064	RAC875_rep_c110403_532	58.0005
1065	IAAV5744	59.7005
1066	Excalibur_c21898_1423	59.9533
1067	Kukri_c8390_1102	61.4613
1068	BobWhite_rep_c66032_270	61.9005
1069	BS00080212_51	61.9063
1070	wsnp_BE405749B_Ta_2_1	62.1593
1071	Xmag3406	62.3409
1072	BS00073199_51	62.4723
1073	Excalibur_c34625_281	62.5005
1074	BS00023004_51	62.5153
1075	Kukri_c36151_170	62.8453
1076	BS00022429_51	63.0093
1077	BS00065487_51	63.2603
1078	BS00103166_51	63.9005
1079	Ku_c17846_363	64.0633
1080	Tdurum_contig60037_441	64.0703
1081	wsnp_Ex_c50340_54659660	64.2493
1082	BS00072113_51	64.4623
1083	Tdurum_contig76266_134	64.8283
1084	GENE-4091_147	64.8883
1085	Kukri_c5407_192	65.0599
1086	Ex_c102909_778	65.8005
1087	Xwmc85	65.9305
1088	Xfbb237	65.9305
1089	Tdurum_contig98378_452	66.3663
1090	BS00108058_51	66.4623
1091	Tdurum_contig27797_729	66.4774
1092	Tdurum_contig78972_316	66.6003
1093	Xgpw2162	66.6628
1094	Tdurum_contig13162_61	67.1209
1095	Ra_c1652_588	67.3352
1096	CAP7_c3847_204	67.6793
1097	Ex_c24969_223	67.685
1098	IACX6064	67.7309
1099	Xwmc329.2	67.8409
1100	BS00024321_51	68.0988
1101	Xcdo388	68.395
1102	Xcfe156	68.5072
1103	tplb0059a20_709	68.6409
1104	wsnp_Ex_c23992_33235984	68.9899
1105	IAAV4702	69.0699
1106	Xcfd92	69.1272
1107	TEL1B	69.4177
1108	Xksud14	69.4177
1109	Gli-B1	69.4177
1110	BS00076889_51	69.5063
1111	Excalibur_c51898_470	69.8417
1112	wsnp_Ex_c5780_10153638	70.0453
1113	tplb0029b01_1022	70.2695
1114	wsnp_Ex_c34765_43024979	70.29
1115	CAP7_c12113_388	70.4853
1116	RAC875_c87890_312	70.5646
1117	Tdurum_contig100292_228	70.5699
1118	wPt-0308	70.6177
1119	BS00067003_51	70.6343
1120	Sr24	70.7177
1121	BS00106306_51	70.7482
1122	wsnp_ Ku_c41261_49287074	70.86
1123	Xgwm4144	71.1177
1124	BS00022590_51	71.1746
1125	BobWhite_c34267_459	71.2603
1126	BS00067567_51	71.3127
1127	wsnp_ Ex_rep_ c60255_ 64400455	71.43
1128	BobWhite_c22266_315	71.5017
1129	Xgwm603	71.5917
1130	Xwmc500.2	71.8045
1131	IAAV5588	71.8365
1132	Xcfa2158	71.8693
1133	wPt-304810	72.2177
1134	XksuF43	72.2941
1135	Tdurum_contig9762_314	72.3198
1136	Xgwm337	72.3239
1137	RAC875_c1136_363	72.5134
1138	BS00066682_51	72.6977
1139	IACX6230	72.6977
1140	Xgwm0033	72.7177
1141	wsnp_Ku_rep_c70742_70379526	73.2582
1142	tplb0059c20_2221	73.26
1143	BS00066309_51	73.2615
1144	Tdurum_contig59449_249	73.3162
1145	Yr10	73.4177
1146	Xpsr11(Glu-3).1	73.4177
1147	Xbcd1434	73.4177
1148	Xopw13-435	73.4177
1149	BS00047700_51	73.4225
1150	BS00072982_51	73.534
1151	IAAV4866	73.5477
1152	XgbxR698	73.604
1153	Xgwm49	73.604
1154	wsnp_CAP7_c940_480745	73.6063
1155	Tdurum_contig63991_280	73.653
1156	Kukri_c8143_355	73.8256
1157	BS00010392_51	73.8977
1158	Tdurum_contig13391_680	74.1692
1159	Xgwm0264	74.3177
1160	IACX1008	74.3629
1161	RAC875_c818_1185	74.3777
1162	wPt-9809	74.4102
1163	Xpsp3000	74.4177
1164	Glu-B3	74.4177
1165	Xfbb250	74.4177
1166	Xmtd161	74.4177
1167	Xmta16a	74.4177
1168	Tdurum_contig65023_587	74.4802
1169	BS00023142_51	74.5283
1170	P78/M87.8	74.573
1171	XGli3.2	74.573
1172	wsnp_Ex_c2004_3770146	74.6821
1173	Ku_c42700_2798	74.6948
1174	wPt-1317	74.7836
1175	M85/P65.5	74.7884
1176	Xgwm582.1	74.8117
1177	Xgwm268.1	74.8145
1178	Kukri_c37856_123	74.8614
1179	BS00052089_51	74.8977
1180	wsnp_Ra_c25590_35156699	74.905
1181	Kukri_c13968_1342	74.9254
1182	Xmwg68.2	74.9277
1183	BS00021946_51	74.9415
1184	wsnp_RFL_Contig395_4387107	74.9529
1185	wsnp_Ex_c17452_26163465	74.9992
1186	wsnp_Ex_rep_c67036_65492436	75.0054
1187	BS00060270_51	75.0075
1188	BS00028747_51	75.0193
1189	Xgwm4435	75.0213
1190	Xgwm264	75.0271
1191	Xabc156	75.0482
1192	BS00069723_51	75.0508
1193	Kukri_c30982_1173	75.0641
1194	BS00022581_51	75.0654
1195	tplb0023b14_704	75.069
1196	BS00073132_51	75.0717
1197	Xgwm33b	75.0762
1198	BS00041355_51	75.0787
1199	wsnp_Ku_c4951_8856170	75.0881
1200	BS00022670_51	75.1083
1201	Tdurum_contig8840_540	75.1096
1202	Xwmc222	75.112
1203	BS00110278_51	75.1379
1204	Tdurum_contig70304_781	75.1405
1205	Glu-3Bh	75.1409
1206	Tdurum_contig8081_2331	75.1633
1207	Xwmc830.2	75.1635
1208	Ra_c33845_794	75.1699
1209	BS00110148_51	75.1796
1210	Excalibur_c29127_552	75.1796
1211	JD_c64600_281	75.1796
1212	Xfba285	75.1992
1213	P34/M50-10	75.1992
1214	BS00078228_51	75.2182
1215	Ku_c11394_862	75.2604
1216	Ra_c6701_506	75.2687
1217	CAP7_c12162_251	75.2687
1218	tplb0024i15_1754	75.2687
1219	wsnp_Ra_c11232_18256748	75.2687
1220	Kukri_c50572_263	75.2687
1221	Kukri_c32430_109	75.2687
1222	BS00023001_51	75.2687
1223	wsnp_BG313767B_Ta_2_1	75.2687
1224	wsnp_Ra_c5088_9081927	75.2687
1225	RAC875_c6701_291	75.2687
1226	Excalibur_rep_c103109_88	75.2687
1227	wsnp_Ex_c6611_11451949	75.2687
1228	wsnp_Ex_c30969_39821293	75.2687
1229	RAC875_c87890_234	75.2687
1230	Tdurum_contig58301_336	75.2687
1231	wPt-0097	75.272
1232	IACX626	75.277
1233	Xgwm106	75.3037
1234	wPt-3566	75.3143
1235	IACX1776	75.3327
1236	Xgwm133	75.3583
1237	Xcdo99	75.3941
1238	Rg1	75.3941
1239	GENE-0505_443	75.405
1240	Ku_c20478_390	75.412
1241	wPt-0463	75.4328
1242	BS00052075_51	75.452
1243	Ra_c23839_884	75.452
1244	Kukri_c2297_181	75.452
1245	CAP7_c302_518	75.452
1246	GENE-0193_197	75.452
1247	IAAV2546	75.4726
1248	wPt-3889	75.4868
1249	wPt-3927	75.4946
1250	Kukri_rep_c108436_534	75.5261
1251	XWB152o	75.5477
1252	Xgwm33	75.5477
1253	wPt-3227	75.5514
1254	BobWhite_c17257_454	75.5866
1255	wPt-0506	75.5921
1256	Xwmc619	75.5987
1257	wsnp_Ex_c6022_10552811	75.6052
1258	IAAV7428	75.6267
1259	RAC875_c23743_552	75.6338
1260	wPt-2751	75.6368
1261	wPt-7066	75.6484
1262	BS00083072_51	75.6626
1263	wsnp_Ex_c3147_5816957	75.6685
1264	BS00022632_51	75.6789
1265	Xbarc8	75.6864
1266	wsnp_Ex_c48677_53513032	75.689
1267	RFL_Contig239_377	75.6907
1268	Xcdo388a	75.7106
1269	BS00022920_51	75.7223
1270	RAC875_rep_c70803_1442	75.7247
1271	wPt-8240	75.7277
1272	Xbarc119	75.7409
1273	Xwmc134	75.7477
1274	wsnp_Ex_c38116_45719983	75.7547
1275	wsnp_Ku_c30982_40765341	75.7547
1276	wsnp_Ku_c30982_40765254	75.7547
1277	Xgwm0911	75.7937
1278	Tdurum_contig29676_141	75.796
1279	Xpsr12(Glu-1)	75.7984
1280	Xwmc31	75.8117
1281	Xmta14	75.8414
1282	P41/M48-174	75.8422
1283	wPt-6117	75.8449
1284	wsnp_Ex_c1600_3051075	75.8781
1285	P31/M52-2	75.8844
1286	Xbcd508	75.8911
1287	wPt-0202	75.9106
1288	wPt-1116	75.9113
1289	Excalibur_c25597_508	75.9221
1290	TA004668-0687	75.9397
1291	Ogliada	75.946
1292	wPt-9977	75.951
1293	Xfbb260a	75.9676
1294	wPt-3579	75.9699
1295	Xgwm1100	75.9725
1296	wPt-4811	75.9856
1297	wPt-5316b	76.0149
1298	Xgwm273	76.0244
1299	Xwmc51b	76.0291
1300	wPt-8087	76.0331
1301	wPt-8930	76.0354
1302	Xdupw214	76.055
1303	Tdurum_contig83770_218	76.0552
1304	Xcfe023.1	76.0567
1305	Xpsr967	76.0699
1306	Xgdm126.1	76.0699
1307	Xpsr162	76.0699
1308	wPt-5562	76.114
1309	Xgwm666d	76.116
1310	Swes578	76.1292
1311	wsnp_Ku_c18881_28259811	76.1574
1312	Xgwm0131	76.177
1313	XS13M61(430)	76.1924
1314	Xgwm403	76.1957
1315	Xgwm0903	76.2019
1316	wPt-8682	76.2217
1317	Xfbb275	76.2249
1318	wPt-6777	76.2331
1319	wPt-2762	76.2331
1320	wPt-7038	76.2331
1321	wPt-5363	76.2331
1322	wPt-9857	76.2337
1323	Xpsp3100	76.2529
1324	wsnp_Ex_c1412_2711077	76.2535
1325	wPt-6833	76.2557
1326	BS00106626_51	76.2661
1327	Tdurum_contig20299_368	76.2662
1328	wPt-5485	76.2826
1329	Xcdo98.2	76.2999
1330	Glu-b1	76.3095
1331	wPt-8616	76.3229
1332	Xgwm0582	76.3295
1333	Xgdm36	76.3343
1334	Xbarc128	76.3595
1335	Xgwm0498	76.3648
1336	Xcfe023.2	76.3724
1337	BobWhite_c48550_198	76.3961
1338	Xwmc329	76.406
1339	Xwmc611	76.4174
1340	Xgwm0011	76.4246
1341	wPt-5385	76.4343
1342	wPt-7242	76.4343
1343	wPt-2706	76.4343
1344	wPt-5899	76.4343
1345	wPt-2744	76.4343
1346	Xbarc302	76.4396
1347	Xgwm0934	76.4668
1348	Xwmc626	76.4693
1349	TC69046	76.4751
1350	Xwmc728	76.4767
1351	Xwmc597	76.477
1352	BobWhite_c48071_144	76.4773
1353	wPt-0222	76.4777
1354	Xgwm1375	76.4823
1355	wPt-2257	76.4867
1356	Ku_c71568_374	76.4915
1357	wPt-2988	76.5009
1358	Xfba309	76.5058
1359	Xbarc156	76.5072
1360	Ra_c62804_1641	76.5099
1361	XgbxG178	76.5174
1362	XgbxR059	76.5174
1363	Ra_c1195_200	76.5192
1364	Xwmc391	76.5235
1365	BS00069045_51	76.5241
1366	Xgwm494	76.5284
1367	wsnp_Ex_c26296_35541303	76.5371
1368	Xgdm101	76.5439
1369	Xabg373	76.5457
1370	Xgwm413	76.5494
1371	wPt-5281	76.5699
1372	wPt-1176	76.5704
1373	Xgwm1120	76.5721
1374	Xgwm0018	76.5723
1375	wPt-669239	76.5764
1376	RFL_Contig1354_663	76.5796
1377	wPt-8949	76.5859
1378	Xgwm0413	76.5892
1379	wPt-1684	76.5979
1380	wsnp_Ex_c5098_9047611	76.6002
1381	wPt-5067	76.6029
1382	Xbarc60	76.6087
1383	Xfba294	76.6102
1384	Xpsr596a	76.6103
1385	BS00063092_51	76.6148
1386	Xgwm1583	76.624
1387	Xcfd2	76.6472
1388	wPt-5678	76.6494
1389	Xfba245	76.6554
1390	BS00048610_51	76.6558
1391	wPt-6434	76.661
1392	Xglk259	76.6631
1393	wPt-0260	76.6638
1394	wPt-3282	76.6679
1395	wPt-1374	76.6838
1396	Xbcd12	76.6839
1397	RFL_Contig2971_282	76.6844
1398	wsnp_Ku_c39862_48205590	76.6881
1399	Xbarc1203	76.6882
1400	wPt-303890	76.6887
1401	BS00076405_51	76.6909
1402	Xgwm4085	76.6921
1403	Xutv1518	76.6923
1404	Xwmc798	76.6978
1405	Xgdm0028	76.6999
1406	Xmwg60	76.7005
1407	wsnp_Ex_c53976_57027635	76.7012
1408	TC85294	76.7018
1409	Xgwm835	76.7072
1410	Xgwm0947	76.7078
1411	Xwg822	76.7123
1412	XksuD14	76.7227
1413	rPt-2940	76.7235
1414	Xwmc269	76.7297
1415	W-sec-p3	76.7312
1416	Xgwm4158	76.7341
1417	Xbarc312	76.7409
1418	Xbarc372	76.7409
1419	Tdurum_contig57153_1356	76.7428
1420	Xwmc128	76.7465
1421	Xgwm1369	76.7481
1422	Xksue18H	76.7489
1423	Xwmc49	76.7492
1424	Excalibur_c60931_1260	76.7527
1425	Xwmc216	76.7693
1426	wsnp_Ex_c58292_59652859	76.7756
1427	Xgwm1028	76.7758
1428	CA679329a	76.7871
1429	BS00032077_51	76.7904
1430	Xgwm4480	76.8008
1431	wPt-0459	76.8014
1432	Xbarc120	76.8015
1433	Xutv786	76.8059
1434	XgbxG263	76.8068
1435	Xcfa2241	76.8068
1436	Xmwg837a	76.8068
1437	Yr15	76.8068
1438	QLr.sfr-1BS	76.8068
1439	Xfba28	76.8068
1440	Xmwg837	76.8163
1441	Xgwm762	76.819
1442	Xbc156	76.8207
1443	wPt-2614	76.8254
1444	Xgwm0273	76.8364
1445	Xcdo127	76.838
1446	wPt-4434	76.8385
1447	Xbarc187	76.8394
1448	wPt-3753	76.8464
1449	Xgdm33	76.8465
1450	Xgdm33b	76.8465
1451	Xgdm28	76.8465
1452	wPt-6427	76.8552
1453	wsnp_Ku_c8235_14030979	76.8588
1454	Xwmc320	76.8648
1455	Xmex3M8f	76.8648
1456	Xmwg68a	76.867
1457	XPc-B4e	76.867
1458	Rf3	76.867
1459	Xmta17	76.867
1460	P37/M64-249	76.867
1461	Xutv1181	76.8717
1462	wPt-5061	76.8771
1463	Xgwm374	76.8819
1464	BS00061472_51	76.8929
1465	Xwmc44/Lr46	76.8941
1466	Xcdo278	76.9015
1467	wPt-5312	76.9026
1468	wPt-306450	76.9184
1469	wsnp_ BG274294B_Ta_2_3	76.92
1470	wPt-3177	76.92
1471	rPt-7906	76.923
1472	wPt-6985	76.9254
1473	wPt-2999	76.9297
1474	Xgdm136	76.9366
1475	Xgwm4202	76.9388
1476	wPt-0974	76.9452
1477	Xfbb160x	76.9464
1478	BS00089524_51	76.95
1479	RAC875_c5243_479	76.95
1480	tplb0024i16_1177	76.95
1481	Tdurum_contig31201_201	76.95
1482	TA015141-0717	76.95
1483	Kukri_c84940_106	76.95
1484	Kukri_c2535_98	76.95
1485	Ra_c70039_1705	76.95
1486	Ra_c7745_1438	76.95
1487	RAC875_c30381_573	76.95
1488	RAC875_rep_c117462_124	76.95
1489	RAC875_c78751_587	76.95
1490	Ku_c62848_956	76.95
1491	IAAV8661	76.95
1492	RAC875_c63624_1040	76.95
1493	IAAV7260	76.95
1494	RFL_Contig1354_484	76.95
1495	BS00031948_51	76.95
1496	RAC875_c5243_206	76.95
1497	wsnp_JD_c4444_5575748	76.95
1498	Tdurum_contig63991_186	76.95
1499	Excalibur_c20228_135	76.95
1500	Nor1	76.9561
1501	Xfbb121	76.9605
1502	Xswes18	76.9659
1503	Xgwm0153	76.9673
1504	Xmag2064	76.9691
1505	Xfba134	76.972
1506	wsnp_Ku_c51703_56915288	76.9781
1507	wPt-668076	76.9812
1508	Xgbx3147	76.9871
1509	BJ318987	76.9923
1510	wsnp_Ex_c4774_8519623	76.9975
1511	RAC875_c37031_312	76.9983
1512	wPt-4605	77.0127
1513	wPt-5801	77.0238
1514	wPt-3824	77.0297
1515	wPt-8986	77.0297
1516	Xutv1109	77.0311
1517	wPt-5745	77.0357
1518	Tdurum_contig10475_87	77.0372
1519	BS00110546_51	77.0381
1520	wPt-5164	77.0383
1521	Xcinau172	77.0445
1522	P78/M72.4	77.0517
1523	wPt-6592	77.0519
1524	Tdurum_contig13516_251	77.0539
1525	Xwmc4122	77.0567
1526	wPt-2230	77.0604
1527	Xgwm0784	77.0608
1528	Xbcd386	77.0819
1529	Xfba319	77.0838
1530	Xfbb251	77.0838
1531	Xbcd98b	77.0838
1532	wPt-7833	77.0917
1533	Xgwm0926	77.093
1534	Jagger_c5878_119	77.0978
1535	wsnp_Ex_c8865_14815305	77.1016
1536	Xutv704	77.1205
1537	BS00015519_51	77.1287
1538	Xcfd59	77.1333
1539	Xwmc90.2	77.1372
1540	BS00032076_51	77.1381
1541	Xpsr2019.2(Aba8)	77.1448
1542	wPt-4129	77.145
1543	wPt-5347	77.1492
1544	Excalibur_c66050_450	77.1497
1545	tPt-5675	77.1519
1546	Xcfd65	77.1541
1547	CA679329b	77.1661
1548	Xbarc137	77.1669
1549	XS13M61(370)	77.1733
1550	Xbcd1449	77.1742
1551	wPt-6975	77.1804
1552	wPt-1328	77.1947
1553	XksuF43a	77.1976
1554	wPt-5065	77.1999
1555	Xwmc406	77.2026
1556	wPt-5296	77.2028
1557	wPt-3852	77.2049
1558	wPt-2526	77.2055
1559	IAAV5863	77.207
1560	tplb0048b10_1365	77.207
1561	Ex_c4436_1947	77.2074
1562	Jagger_c3757_131	77.215
1563	BobWhite_c5655_300	77.2191
1564	Xcfd59c	77.2196
1565	BobWhite_c2027_215	77.2271
1566	wPt-8627	77.2285
1567	wPt-4107	77.2287
1568	wPt-5034	77.2307
1569	Xfbb329	77.2324
1570	CAP11_rep_c4760_280	77.2337
1571	Kukri_c44369_131	77.2356
1572	Xutv1356	77.2384
1573	Xrz166	77.2404
1574	Tdurum_contig11077_342	77.2421
1575	wPt-2019	77.2465
1576	XWC0065	77.2488
1577	Xcmwg758	77.2488
1578	Xfba171	77.2488
1579	wsnp_Ex_c27176_36393952	77.2496
1580	Xgpw1239	77.2543
1581	RAC875_c53177_101	77.2682
1582	Kukri_s117372_152	77.2779
1583	Xgwm544	77.2823
1584	CAP7_c199_62	77.2858
1585	Xbarc008	77.2919
1586	Xfbb180	77.2923
1587	Xfbb67	77.2923
1588	Xgwm403a	77.2923
1589	Yr24	77.2923
1590	Kukri_c25512_53	77.3034
1591	wPt-665375	77.3066
1592	GENE-0063_68	77.309
1593	Xwmc830.1	77.3153
1594	wsnp_BF485168B_Ta_2_1	77.3173
1595	Xgwm11	77.3196
1596	Xgwm947	77.3199
1597	Xcsu109	77.3242
1598	wsnp_ Ex_c22377_ 31571527	77.3331
1599	wsnp_Ex_c13878_21738866	77.3361
1600	XksuE11a	77.3364
1601	wPt-4532	77.3379
1602	Xbarc240	77.3452
1603	Excalibur_c40993_1129	77.3495
1604	Xbcd1889	77.3541
1605	Xbarc181	77.3568
1606	Xissr811.1	77.3635
1607	wPt-9032	77.3674
1608	wPt-7529	77.3693
1609	Xcwem9	77.3724
1610	Xcfd21	77.3724
1611	BS00067434_51	77.3789
1612	wsnp_Ku_c13952_22097856	77.3789
1613	Xbcd21	77.3823
1614	Xmwg984	77.3823
1615	wsnp_Ex_rep_c67747_66422973	77.386
1616	Xwmc500	77.3872
1617	BS00069044_51	77.3873
1618	P35/M48-2	77.393
1619	Xbcd200	77.393
1620	Xglk163	77.393
1621	Xbcd1150a	77.3979
1622	P43/M62-3	77.4028
1623	Xwmc277	77.4028
1624	wPt-4366	77.4033
1625	Xgwm1050	77.4049
1626	Ku_c28580_432	77.4051
1627	XgbxG160	77.4086
1628	Xpsr949	77.4193
1629	BS00077831_51	77.423
1630	wPt-1912	77.423
1631	wPt-6930	77.4357
1632	Xglk136	77.4439
1633	P44/M54-1	77.4439
1634	Xfbb90	77.4439
1635	Xpsr325	77.4439
1636	Xcfd15	77.4507
1637	wPt-1403	77.4543
1638	Kukri_c50086_537	77.4595
1639	wsnp_CAP8_c4576_2228073	77.4595
1640	Xgwm1139	77.4679
1641	Xwmc57	77.4693
1642	Xcwen6.1	77.4693
1643	wsnp_BG606986B_Ta_2_1	77.4697
1644	wsnp_ Ex_ rep_c102633_87756283	77.4729
1645	wPt-0944	77.4764
1646	Xbcd2	77.4769
1647	BE419757	77.4773
1648	F79	77.4843
1649	Xgwm0762	77.4877
1650	Xcmwg645	77.4923
1651	Xgwm498	77.4923
1652	Xmwg695	77.4923
1653	Xfba177	77.4923
1654	Xbcd442a	77.4923
1655	Xwg605	77.4923
1656	Xbcd762	77.4923
1657	Xgwm806	77.4943
1658	BS00006033_51	77.4979
1659	Xwmc419	77.5022
1660	Tdurum_contig92835_177	77.5132
1661	wsnp_ Ex_ c26860_36084209	77.5152
1662	BobWhite_c9091_160	77.5164
1663	P39/M50-10	77.5178
1664	Xbcd338	77.5199
1665	Xwmc156.2	77.5199
1666	Tdurum_contig93532_89	77.5217
1667	Xwmc213	77.5227
1668	Tdurum_contig10362_555	77.5279
1669	Xcdo1189	77.5337
1670	BS00022851_51	77.5374
1671	Xgwm24	77.5387
1672	XS13M61(590)	77.5457
1673	wPt-4510	77.5457
1674	Xmgb2	77.5457
1675	wPt-1399	77.5457
1676	Xpsr957	77.5457
1677	XS25M51(280)	77.5457
1678	Xutv780	77.5457
1679	wPt-6325	77.5457
1680	Xcdo1473	77.5457
1681	Xwmc326	77.5457
1682	wPt-6012	77.5457
1683	Xutv111	77.5457
1684	wPt-5800	77.5457
1685	wPt-4726	77.5457
1686	wPt-3103	77.5457
1687	Xutv618	77.5457
1688	P32/M52-120	77.5457
1689	Tdurum_contig13837_573	77.5489
1690	wPt-8267	77.5514
1691	Kukri_c11000_1769	77.5526
1692	wsnp_Ra_c2748_5223434	77.5613
1693	wPt-0655	77.5634
1694	Xbarc83	77.5837
1695	wPt-1781	77.5872
1696	wsnp_JD_rep_c63201_40318622	77.5878
1697	BS00027006_51	77.5879
1698	Tdurum_contig4904_2923	77.5896
1699	wsnp_ Ex_ c23235_32471358	77.6067
1700	XksuA1	77.6179
1701	M17/P65.1	77.6179
1702	Xwmc85a	77.6179
1703	CA651264	77.6179
1704	Xbcd441	77.623
1705	BS00028476_51	77.6236
1706	Xgwm0759	77.6241
1707	IACX906	77.6294
1708	Xcdo1340	77.6296
1709	Xwmc813	77.6405
1710	XksuE19	77.6435
1711	wsnp_Ex_c28733_37836638	77.6496
1712	BS00022398_51	77.6529
1713	Jagger_c4380_159	77.6608
1714	IAAV8459	77.6618
1715	Ku_c79340_308	77.664
1716	BS00095088_51	77.6642
1717	wsnp_Ex_c27644_36820484	77.6646
1718	Jagger_c7235_96	77.6683
1719	XgpwE12	77.6745
1720	BS00071893_51	77.6815
1721	Xfba34a	77.6957
1722	P31/M53-3	77.6957
1723	Kukri_c30461_857	77.6978
1724	wsnp_Ex_c18384_27213023	77.71
1725	Xgwm18	77.7121
1726	Xcdo637	77.714
1727	Xcdo618	77.7196
1728	Xdupw532	77.7196
1729	Xcdo92	77.7196
1730	Xwg811	77.7196
1731	Xcdo1173	77.7196
1732	Xfbb283	77.7196
1733	Xmwg938	77.7204
1734	Xpsr648	77.7297
1735	BS00072289_51	77.7344
1736	Xbcd1150b	77.7378
1737	wPt-1560	77.7387
1738	RAC875_c26801_179	77.7518
1739	Xwmc51	77.7547
1740	Xcfd20a	77.7557
1741	BS00078414_51	77.761
1742	wPt-5765	77.7704
1743	RAC875_c37075_283	77.779
1744	Xwmc52	77.7823
1745	Xbarc174	77.7837
1746	wPt-9903	77.7924
1747	Xpsr11(Glu-3).2	77.7984
1748	Xbcd1514	77.8146
1749	wsnp_Ex_rep_c78209_74462664	77.8155
1750	wsnp_Ex_c1440_2764269	77.8223
1751	RFL_Contig5937_1699	77.8284
1752	wsnp_Ex_c38849_46284348	77.8348
1753	Xfba178	77.8396
1754	BS00023173_51	77.8451
1755	Xgwm4089	77.8466
1756	wPt-2052	77.8486
1757	wsnp_Ex_c3147_5817088	77.8603
1758	wsnp_Ex_c649_1279852	77.8741
1759	F109	77.8948
1760	Xmwg645	77.8981
1761	TC87195	77.906
1762	RAC875_c66649_186	77.9103
1763	IACX1891	77.9178
1764	RFL_Contig2736_827	77.9178
1765	wsnp_BE590634B_Ta_2_1	77.9178
1766	XksuE11	77.9189
1767	Xfbb35	77.935
1768	Kukri_c14733_486	77.9362
1769	TC81688	77.9374
1770	Tdurum_contig61914_169	77.9473
1771	BS00082071_51	77.9492
1772	wPt-4688	77.9498
1773	Xwmc113.1	77.9557
1774	Tdurum_contig53772_362	77.9742
1775	BS00063537_51	77.9776
1776	Kukri_c44191_452	77.9783
1777	BobWhite_c14362_86	77.9801
1778	RAC875_c1785_366	77.9981
1779	wPt-3451	78.0004
1780	wPt-7094	78.0102
1781	Tdurum_contig1631_240	78.013
1782	wPt-8168	78.0208
1783	Xmwg938b	78.0208
1784	Xfbb255	78.0208
1785	wsnp_Ex_c29452_38489374	78.0259
1786	wsnp_Ex_c750_1474184	78.033
1787	RAC875_rep_c111730_97	78.033
1788	wsnp_Ex_c21559_30710510	78.0501
1789	Xmwg912	78.0501
1790	Excalibur_c8585_561	78.0577
1791	Xbcd1150	78.0777
1792	P78/M92.2	78.0782
1793	Xgwm4106	78.0827
1794	Xglk136a	78.0877
1795	Xcfa2147	78.0955
1796	Xwhs179a	78.103
1797	Glu-B1	78.1161
1798	Xmwg77	78.1197
1799	Xmwg68	78.1197
1800	Ex_c29452_302	78.1514
1801	XksuE18	78.1527
1802	Xbcd340	78.1528
1803	wPt-3465	78.1574
1804	wsnp_BE590634B_Ta_2_5	78.1578
1805	RFL_Contig4538_657	78.166
1806	Xgwm0274	78.1675
1807	Xpsr688	78.1715
1808	Xmgb40	78.2072
1809	Xcfa2129	78.2078
1810	Tdurum_contig13879_919	78.2149
1811	BobWhite_c20073_382	78.2205
1812	RFL_Contig2176_1163	78.2377
1813	Xbcd1261	78.2529
1814	BS00063302_51	78.2622
1815	BS00066305_51	78.2702
1816	Tdurum_contig51922_676	78.2789
1817	wPt-9792	78.2856
1818	wPt-6240	78.3072
1819	wPt-6142	78.3079
1820	Xgwm1521	78.3082
1821	Xutv1425	78.3151
1822	Xbcd1796	78.3242
1823	Tdurum_contig93330_263	78.3503
1824	BS00023105_51	78.3542
1825	Xgwm131	78.3591
1826	BS00036439_51	78.3651
1827	RAC875_c49225_66	78.3688
1828	Excalibur_c11190_617	78.3806
1829	Xgwm218	78.3829
1830	Xmwg758	78.3888
1831	BS00022784_51	78.3889
1832	RAC875_c5556_328	78.3968
1833	Xabc155	78.4075
1834	wPt-2389	78.4103
1835	Excalibur_c55186_351	78.4108
1836	XksuG34	78.4177
1837	wsnp_ Ex_c5388_9526777	78.4281
1838	Xmwg676	78.4282
1839	Xcmwg733a	78.4282
1840	wsnp_Ex_c17990_26770800	78.4319
1841	Xbarc61	78.4407
1842	Tdurum_contig9144_222	78.4419
1843	Kukri_c16608_761	78.4419
1844	Excalibur_c25640_110	78.4419
1845	RFL_Contig2550_679	78.4419
1846	XHplc2-3	78.4507
1847	BobWhite_c23617_167	78.4567
1848	BS00064162_51	78.4577
1849	Kukri_c13978_132	78.4577
1850	Tdurum_contig27860_478	78.4577
1851	BS00023071_51	78.4577
1852	Tdurum_contig85180_99	78.4577
1853	Ku_c7195_2622	78.4577
1854	RFL_Contig2176_932	78.4577
1855	Tdurum_contig27843_142	78.4577
1856	RFL_Contig2176_1111	78.4577
1857	CAP7_c1137_53	78.4577
1858	Tdurum_contig27843_375	78.4577
1859	RAC875_c39401_229	78.4577
1860	RAC875_c39401_277	78.4577
1861	Excalibur_c44818_109	78.4577
1862	RAC875_c39401_502	78.4577
1863	Tdurum_contig76653_295	78.4601
1864	XksuG9	78.4664
1865	wPt-4721	78.4708
1866	Xbcd1562	78.4723
1867	Xcmwg733	78.4769
1868	Nor-B1	78.4769
1869	Xmag620	78.514
1870	Xwmc416	78.514
1871	Xfba266	78.5338
1872	BS00067000_51	78.5511
1873	wPt-0705	78.5711
1874	BS00021697_51	78.5798
1875	wPt-2205	78.5823
1876	wsnp_BE446672B_Ta_2_1	78.5949
1877	Tdurum_contig13879_429	78.5968
1878	Xgwm268	78.6067
1879	Tdurum_contig42558_134	78.6244
1880	Xme10em7	78.6552
1881	Tdurum_contig8669_131	78.6606
1882	Xcfd48	78.6616
1883	Xcfd20	78.6621
1884	Tdurum_contig45965_563	78.6728
1885	BS00075129_51	78.7066
1886	rPt-8399	78.7077
1887	GENE-0208_1096	78.7129
1888	Xmta16	78.7204
1889	Xopah20-1100	78.7204
1890	Xcdo1196	78.7282
1891	Xgwm0268	78.7482
1892	M51/P65.3	78.7528
1893	Xgpw1143	78.7554
1894	wPt-5907	78.7599
1895	M71/P77.9	78.7664
1896	XWB188h	78.7675
1897	Xgwm124	78.7675
1898	Xwhs179	78.7675
1899	Xutv1334	78.7707
1900	Yr9	78.7823
1901	XgbxG080	78.7823
1902	Xwmc230	78.7823
1903	Xglk431	78.7823
1904	Xgwm374a	78.7936
1905	Kukri_c59535_186	78.8057
1906	wPt-3475	78.8146
1907	Xwmc265	78.8263
1908	wPt-3084	78.8356
1909	Excalibur_c5888_641	78.8357
1910	Kukri_c59535_393	78.8357
1911	Xgwm0818	78.8376
1912	CAP12_c1085_283	78.8549
1913	Xgwm608	78.9458
1914	Excalibur_c5888_169	78.9587
1915	Xgwm0124	78.9782
1916	wsnp_Ex_c3681_6715277	78.9881
1917	Xme7em10.2	78.9902
1918	Xgpw1077	79.0006
1919	Xgwm793	79.0006
1920	BobWhite_c39901_338	79.0205
1921	Xpsr963	79.06
1922	wPt-0359	79.0936
1923	Xhor12	79.103
1924	XMGL077	79.103
1925	wPt-3571	79.1117
1926	Xgwm0806	79.1183
1927	BS00021667_51	79.1247
1928	Xksug34	79.2006
1929	wPt-3477	79.2123
1930	tplb0034p10_1134	79.2223
1931	XksuI27	79.2412
1932	RAC875_c9082_267	79.2982
1933	Xmwg69	79.3283
1934	Xme11em12.2	79.366
1935	Xbarc188	79.381
1936	Tdurum_contig50988_500	79.3848
1937	Xcdo1188	79.4075
1938	P40/M61-5	79.4075
1939	P78/M43.7	79.4075
1940	Xbcd1124	79.4075
1941	Xwmc206	79.4177
1942	Xmag479	79.4276
1943	Tdurum_contig27843_281	79.4377
1944	Xksu136	79.4444
1945	Xmag3030	79.5049
1946	Tdurum_contig25612_195	79.509
1947	wsnp_CAP7_c4778_2155754	79.5583
1948	BS00109244_51	79.5611
1949	Xissr811.3	79.6004
1950	Xme7em19.1	79.6004
1951	Xme9em2.1	79.6004
1952	Tdurum_contig60566_269	79.6092
1953	Xwmc156	79.6116
1954	Xwmc694	79.6129
1955	Xgpw2071	79.6283
1956	Xwmc818	79.6297
1957	BS00021877_51	79.6392
1958	wPt-5011	79.6776
1959	Xwmc719	79.7583
1960	Xbcd265d	79.7976
1961	Xmag322	79.8338
1962	Xme26em26.3	79.8628
1963	RAC875_rep_c118984_119	79.8655
1964	Xgwm274	79.8976
1965	wsnp_Ex_c750_1474351	79.9033
1966	Tdurum_contig8669_296	79.9255
1967	Xgwm582	79.9485
1968	Xbcd442	79.9783
1969	M67/P77.5	79.9783
1970	Xbcd265	80.0516
1971	Xgdm38.1	80.0739
1972	wsnp_ Ex_rep_c66883_65286958	80.1281
1973	Xgwm1364	80.1324
1974	Xgwm153	80.1576
1975	Xwmc673	80.162
1976	Xbarc81	80.2063
1977	Xgwm3035	80.2859
1978	Xwmc44	80.2947
1979	Xbcd310	80.3063
1980	P32/M54-5	80.3063
1981	P38/M47-9	80.3063
1982	Xcdo1160	80.3063
1983	Xmwg733	80.3063
1984	P35/M51-2	80.3063
1985	Xcdo393	80.3063
1986	Xbcd304	80.3063
1987	P41/M51-182	80.3063
1988	BS00064471_51	80.3794
1989	Xwmc113	80.4324
1990	P36/M67-1	80.4324
1991	wPt-2315	80.4966
1992	RFL_Contig1823_1044	80.562
1993	Xgwm140	80.6235
1994	BS00021934_51	80.6639
1995	wsnp_ CAP7_ c940_ 480745	80.6981
1996	Xwmc631	80.72
[truncated: 16,283 more rows]
